# Supplementary material for: Design, delivery and effectiveness of health practitioner regulation systems: an integrative review
Source: Hum Resour Health. 2023 Sep 4;21:72. doi: 10.1186/s12960-023-00848-y (PMC10478314; doi:10.1186/s12960-023-00848-y)
Supplement: Supplementary file 3 — Additional file 3. Additional information on included published and grey literature sources. [file 12960_2023_848_MOESM3_ESM.xlsx]

## Sheet: Academic Literature Sources
Authors	Title	Year	Journal	Volume	Issue	DOI	Population	Intervention	If statutory registration/occupational licensing	Intervention notes	Country	Outcomes	Study design	Limitations	Conclusions	Source/s of funding reported? Yes/No	Potential/actual conflict of interest reported (including funding)?
Abdelkarim, A.; Sullivan, D.	Attitudes and perceptions of U.S. dental students and faculty regarding dental licensure	2015	Journal of Dental Education	79	1		dentists	Statutory registration/occupational licensing	National Licensing Exams, Continuing competence - CPD	The National Board Dental Examination (NBDE) Parts I and II administered by the Joint Commission on National Dental Examinations (JCNDE), usually a clinical examination, and other requirements, such as a background check.	United States	quality	mixed methods	The study received a low response rate, did not include demographic questions and some survey questions were perhaps unclear for some respondents.	A single national clinical examination was highly preferred by both groups, preferably with simulated rather than real patients. Other strategies, such as background checks and continuing education requirements, were supported by both groups. Most of the licensure process strategies and policies were supported by both student and faculty respondents in the dental schools surveyed.	Not reported	Not reported
Abraham, J.; Whiteman, B.; Coad, J.; Kneafsey, R.	Development and implementation of non-medical practitioners in acute care	2016	British Journal of Nursing	25	20		nurse practitioners/APN, physician assistant	Statutory registration/occupational licensing	Scope of practice regulation	0	United Kingdom	safety, effectiveness	narrative review	A number of audits and service evaluations have been used to demonstrate the effectiveness of the NMP roles in service delivery. However, there is a paucity of empirical research indicating NMP roles are effective.	Workforce planning will be central to ensuring patient safety, clinical effectiveness and implementation of NMP roles for long-term sustainability. A variety of NMP roles exist with established curriculum frameworks to develop a consistent, skilled workforce. NMP roles are flexible and can be used in a number of clinical areas. However clinical governance, regulation and integration are crucial t…	Yes	Yes - declared
Abuagla, A.; Badr, E.	Challenges to implementation of the WHO Global Code of Practice on International Recruitment of Health Personnel: the case of Sudan	2016	Human Resources for Health [Electronic Resource]	14	Suppl 1	https://dx.doi.org/10.1186/s12960-016-0117-8	health practitioners	Multiple	The physician associate and physician assistant anaesthesia roles are not currently regulated, both roles are required to be registered on a managed voluntary register with the professional bodyâ€”Royal College of Physicians or Royal College of Anaesthetists respectively.	Migration of Sudanese health workers represents a major health system challenge. Over half of Sudanese physicians practice abroad and new trends are showing involvement of other professions and increased feminization. Traditional destinations include Gulf States, especially Saudi Arabia and Libya, as well as the United Kingdom and the Republic of Ireland. Low salaries, poor work environment, and …	Sudan	portability/mobility	mixed methods	Not reported	Sudan has taken measures to address the challenges of health worker migration and the advent of the WHO Code has catalysed some vital steps in managing migration and strengthening the national health workforce. Yet, the country's response falls short of the effective measures required to address migration and to utilize the WHO Code to its full potential. The experience of Sudan reflects the comp…	Not reported	Yes - none
Acker, J.	Informing our future: The development of a regulatory framework for registered paramedics in Australia	2016	Australasian Journal of Paramedicine	13	2	http://dx.doi.org/10.33151/ajp.13.2.526	paramedics/EMT	Statutory registration/occupational licensing	0	0	Australia	Define identity of paramedics	commentary/opinion	0	Paramedicine has entered a new phase in the evolution to become a recognised health profession and there is now the need to work precipitously to define our identity or risk it being dictated by others. The decision made by the Federal, State, and Territory Health Ministers at the Council of Australian Governments (COAG) meeting on the 6th November 2015 set the platform for paramedicine to enter …	no	0
Acord, L. G.; Dennik-Champion, G.; Lundeen, S. P.; Schuler, S. G.	Vision, grit, and collaboration: how the Wisconsin Center for Nursing achieved both sustainable funding and established itself as a state health care workforce leader	2010	Policy, Politics, & Nursing Practice	11	2	https://dx.doi.org/10.1177/1527154410382146	nurses	Human Resources for Health Information System (HRHIS)	0	A bill was passed by the Wisconsin legislature that required RNs and LPNs to complete a comprehensive survey every two years when they renew their state licenses. In addition, the legislature raised the licensure fee for RNs and LPNs and dedicated a portion to WCN to assist in the analysis of the newly-collected nursing workforce data and to develop a state-wide plan addressing the future of the …	United States	effectiveness	case study	Not reported	Lessons Learned It is hoped that, in describing our journey, many of the lessons we learned along the way will be obvious but, to recap, we offer the following precepts that may be helpful to others looking to take a similar journey. Collaboration is everything. If we had not been willing to reach out to partner wherever we could, we never would have had the opportunities to develop the expertise…	Not reported	Yes - none
Adams, A. J.; Weaver, K. K.	The Continuum of Pharmacist Prescriptive Authority	2016	Annals of pharmacotherapy	50	9	https://dx.doi.org/10.1177/1060028016653608	pharmacists	Statutory registration/occupational licensing	Scope of practice regulation	We leverage data available from the National Alliance of State Pharmacy Associations (NASPA), a trade association that tracks pharmacy legislation and regulations across all states, to characterize models of pharmacist prescriptive authority along a continuum from most restrictive to least restrictive. We identify 2 primary categories of current pharmacist prescriptive authority: (1) collaborativ…	United States	safety	narrative review	Not reported	Pharmacists in at least 49 states currently have prescriptive authority in some form or fashion, with varying levels of prescriber oversight and the types of restrictions placed on pharmacists. We identify 4 models, with the patient-specific CPA being the most restrictive, and unrestricted category-specific prescribing being the least restrictive. CPAs provide a broad framework for the treatment …	Yes - none	Yes - none
Adams, T. L.	Health professional regulation in historical context: Canada, the USA and the UK (19th century to present)	2020	Human Resources for Health	18	1	10.1186/s12960-020-00501-y	health practitioners	Statutory registration/occupational licensing	Forces shaping	0	Canada, United States, United Kingdom	equity, capacity of/access to workforce	historical analysis	There is no widespread agreement over what form healthcare professional regulation should take, and the evidence base concerning the effectiveness and fairness of regulatory practices is limited.	The aims of regulation are multipleâ€”including health system sustainability, public protection, quality service provision, ethical practice, efficiency and effectiveness, transparency, accountability, flexibility and so on. Balancing these many goals may be challenging, but doing so is vitally important. While it is important to seek out best practices, a one-size-fits-all model may not always b…	Yes	Yes - none
Adams, Tracey L	Professional self-regulation and the public interest in Canada	2016	Professions and Professionalism	6	3		health practitioners	Statutory registration/occupational licensing	Regulatory system strengthening	To explore the meanings attached to professional self-regulation and â€œthe public interestâ€ by legislators, policy makers, and advisers in Canada, this study utilizes historical sociological methods, relying predominantly on legislative records and policy reports. The current study forms part of a broader historical sociological re-search project on professional self-regulation in Canada explo…	Canada	effectiveness	policy/legal/regulatory analysis	Inter-provincial differences in definitions of the public interest have emerged over time. Business-oriented conceptualizations are less evident in British Columbia than in Ontario, and not evident in Quebec where public protection has been tied with human rights, including the rights of professionals. Although there is not space in this paper to explore such differences in depth, they are likely…	This analysis suggests, it is not so much professions' inability to serve the public interest, but the changing definition of the public interest away from service quality and towards open competition and cost reduction, that contributes to the decline of self-regulating professions. The persistence of more traditional definitions of the public interest in some parts of Canada may help explain th…	Not reported	Not reported
Adusi-Poku, Y.; Okine, L. K. N.; Hlortsi-Akakpo, F. K.; Fleischer, T. C.; Mensah, M. L. K.; Arhin, P.; Agyemfra, G.; Dabra, T.; Mensah, E. N.	Assesssing herbal medical practitioners in professional qualifying examination in Ghana, a model	2010	African Journal of Traditional, Complementary and Alternative Medicines	7	1		T&CM practitioners	Self-regulation/voluntary certification	National Licensing Exams	Following a four-year structured program (including two years internship) covering methods of practice, herbal medicine preparation, theoretical frameworks, common conditions, patient management, identifying patients at risk, managing chronic conditions, and referral, a two day examination was conducted. This was composed of a theoretical examination on day one, and a clinical component of cases …	Ghana	capability	descriptive study	Not reported	The model of assessment developed for graduate herbal medicine practitioners will be one of the models of assessment of the Traditional Medicine Practice in Ghana.	Not reported	Not reported
Aftab, W.; Khan, M.; Rego, S.; Chavan, N.; Rahman-Shepherd, A.; Sharma, I.; Wu, S.; Zeinali, Z.; Hasan, R.; Siddiqi, S.	Variations in regulations to control standards for training and licensing of physicians: a multi-country comparison	2021	Hum Resour Health	19	1	10.1186/s12960-021-00629-5	medical practitioners	Statutory registration/occupational licensing	Other: Multiple - standards for entry to medical school, accreditation of training programs, national licensing examinations, CPD.	We conducted a multiâ€‘country comparison of mandatory regulations and voluntary guidelines to control standards for medical education, clinical training, licensing and reâ€‘licensing of doctors. We purposively selected seven caseâ€‘study countries with differing health systems and income levels: Canada, China, India, Iran, Pakistan, UK and USA. Using an analytical framework to assess regulations…	Other: Canada, China, India, Iran, Pakistan, UK, USA	Effectiveness	Policy/legal/regulatory analysis	Limitations in study scope - we do not consider rules relating to foreign medical graduates or compare teaching methods. Another limitation is that we focused on regulations as written (de jure), regardless of whether the practice is implemented in reality (de facto). Further study on the strength of regulatory bodies in different countries, involving primary qualitative research with regulators,…	Doctors typically hold a position of power and are trusted by patients because of the uncertainty, informational asymmetry, and buyer vulnerability that characterise medical consultations [72, 73]. The professionalism of doctors, and the measures put in place by relevant authorities to ensure their professional-ism, are, therefore, paramount. While there is no gold standard model for medical educ…	Yes	Yes - none.
Afzal, Arsalan; Stolee, Paul; Sanyal, Chiranjeev; Heckman, George A.; Boscart, Veronique M.	The role of unregulated care providers in Canadaâ€”A scoping review	2018	International Journal of Older People Nursing	13	3	10.1111/opn.12190	unregistered health practitioners	No occupational regulation	Employer	The search yielded 63 papers for review. Results highlight the evolving role of unregulated care providers, a lack of recognition and a lack of authority for unregulated care provider decision-making in patient care. Unregulated care providers do not have a defined scope of practice. However, their role has evolved to include activities previously performed by regulated professionals. Variations …	Canada	quality, safety	systematic/scoping review	Results of this review may not be generalisable to other jurisdictions as the review is limited to Canada. It is difficult to be certain that all relevant studies have been included, particularly as variable and inconsistent terminology makes it difficult to select search terms.	Unregulated care providers are part of an important workforce in the long-term care and community sectors in Canada. Their evolving role should be recognised and efforts made to leverage their experience on interprofessional teams and reduce variations in education and employment standards. Recommendations Micro 1. Promote and support the role of UCPs on healthcare teamsâ€” frameworks such as OCA…	Not reported	Yes - none
Alam, A.; Khan, J.; Liu, J.; Klemensberg, J.; Griesman, J.; Bell, C. M.	Characteristics and rates of disciplinary findings amongst anesthesiologists by professional colleges in Canada	2013	Canadian Journal of Anaesthesia	60	10	https://dx.doi.org/10.1007/s12630-013-0006-8	medical practitioners	Statutory registration/occupational licensing	Complaints and discipline	Between 2000-2011, various physicians were disciplined 721 times in Canada. Nine anesthesiologists were found guilty of 11 (1.5%) disciplinary findings. One anesthesiologist was disciplined three separate times. All anesthesiologists subject to discipline were males, ten (90.9%) were independent practitioners, and almost two thirds (63.6%) were international medical graduates. The most common typ…	Canada	safety	cohort study	Utilizing disciplinary data as surrogates of professional misconduct. As a result, the data set underestimates the total amount of physician misconduct as it captures only physicians found guilty after a disciplinary investigation. Our data fails to gather information on misconduct that is never reported, complaints that are remediated prior to reaching a disciplinary committee, and complaints th…	The overall proportion of anesthesiologists in Canada who are subject to discipline by regulatory authorities is quite low and not more frequent than other physicians. Also, anesthesiologists appear to be disciplined less frequently than other physicians for sexual misconduct and unprofessional behaviour. Interventions aimed at educating physicians with respect to standards of care, prescribing p…	Yes	Yes - none
Alexander, K. E.	Relaunching Nurses to the Forefront of the COVID-19 Pandemic: Heeding the Call Through an RN Refresher Program	2021	Journal of Continuing Education in Nursing	52	2	https://dx.doi.org/10.3928/00220124-20210114-05	nurses	Statutory registration/occupational licensing	Continuing competence - CPD	0	United States	effectiveness, quality, capacity of/access to workforce	case study	Not reported	A key takeaway from this experience is that refresher programs increase the supply of nurses across the state who are available to deliver patient care and serve on the front lines of the fight against coronavirus. Furthermore, universities and grant-funding entities searching for ways to support frontline health care workers should know that refresher programs need financial support to thrive an…	Not reported	Not reported
Allison, Margery Jane	The Role of Health Profession Regulation In Health Services Improvement	2015					health practitioners	Statutory registration/occupational licensing	System linkages	A critical realist methodology was used to build an explanation of how regulatory policies could condition health professionals and health service organisations in ways that limit the progress of service improvement. A multilevel approach was used to discover the mechanisms that could operate among policy-makers and the health workforce, generating effects in health service organisations.	New Zealand	efficiency, effectiveness	qualitative methods	Multi-level analysis suggests that the effects of health practitioner regulation could be systemic. However, this research has been focused on the development of a conceptual explanation. While it shows how regulatory privilege could add to other explanations about difficulties with health service improvement, this applied to particular illustrations. Further research would be required to refine …	A major gap in the literature concerning the links between health practitioner regulation and health service improvement. This multilevel explanation shows how health practitioner regulation could contribute to difficulties with service improvement, even when health services have adopted best practice in their implementations. It shows how poor alignment between the regulatory and practice levels…	Yes	Not reported
Almeida, Joana; Gabe, Jonathan	CAM within a field force of countervailing powers: The case of Portugal	2016	Social Science and Medicine	155		10.1016/j.socscimed.2016.02.044	T&CM practitioners and medical practitioners	Statutory registration/occupational licensing	Forces shaping	0	Portugal	effectiveness	qualitative methods	Not reported	A move away from both the professional dominance and the corporatist approach to healthcare and to adopt a hybrid counter-vailing power framework in order to better understand developments in CAM's status and legislative change in Portugal.	Yes	Not reported
Aluwihare-Samaranayake, D.; Ogilvie, L.; Cummings, G. G.; Gellatly, I. R.	The nursing profession in Sri Lanka: time for policy changes	2017	International Nursing Review	64	3	https://dx.doi.org/10.1111/inr.12398	nurses	Statutory registration/occupational licensing	0	Policy and action are needed to: (a) establish mandatory nurse licensure in the public and private healthcare sectors; (b) implement realistic policies to further develop nursing education; (c) develop a professionalization process to support nursing autonomy and voice; and (d) promote systematic processes for educational accreditation, curriculum revision, continuing professional development, ev…	Sri Lanka	capability	mixed methods	Not reported	Policy and action are needed to: (a) establish mandatory nurse licensure in the public and private healthcare sectors; (b) implement realistic policies to further develop nursing education; (c) develop a professionalization process to support nursing autonomy and voice; and (d) promote systematic processes for educational accreditation, curriculum revision, continuing professional development, ev…	Yes - none	Yes - none
Alzubaidi, H.; Saidawi, W.; Mc Namara, K.	Pharmacist views and pharmacy capacity to deliver professional services in the United Arab Emirates	2018	International Journal of Clinical Pharmacy	40	5	10.1007/s11096-018-0662-4	pharmacists	Statutory registration/occupational licensing	Scope of practice regulation	0	UAE	capacity of/access to workforce	survey	The convenience sampling technique and the fact that not all cities were included (two out of seven), both necessary for logistical and pragmatic reasons, meant that the generalisation of findings is uncertain. However, we did choose emirates with low levels (Sharjah) and high levels (Dubai) [26] of service provision to achieve a balance of views. Assistance provided by student-researchers with s…	Community pharmacists held strong positive views regarding future engagement in professional services. Given the compelling public health case for expansion of affordable care, it is timely to expand health services in the UAE by using the untapped clinical skills of pharmacists. Transition towards professional pharmacy services, requires support from key stakeholders including medical and regula…	Yes - none	Yes - none
Amaral, Pascoal; Fronteira,A53 Inês	Regulation of non-conventional therapies in Portugal: lessons learnt for strengthening human resources in health	2021	Human Resources for Health	19	1	10.1186/s12960-021-00655-3	T&CM practitioners	Statutory registration/occupational licensing	Legislation	The need to regulate NCT in Portugal stemmed from a growing demand for NCT (and acceptability) among lay citizens and a positive attitude among conventional health professionals which also advocated for a regulatory framework. Political efforts undertaken since 2003 allowed for important advances in the regulation of NCT, beneficiating safe professional practices, and ensuring future academic tra…	Portugal	safety, quality, capacity of/access to workforce	case study	Not reported	The regulation of NCT in Portugal was lengthy but steady and was able to bring consumers a safer practice environment and NCT professionals a legal and deontological umbrella for their training, practice, and professional development. Nevertheless, and despite the growing acceptability and normative quality assurance of NCT and its workforce, the regulation process has highlighted some fragilitie…	Not applicable	Yes - none
Amgalan, Nomin; Shin, Jwa-Seop; Lee, Seung-Hee; Badamdorj, Oyungoo; Ravjir, Oyungerel; Yoon, Hyun Bae	The socio-economic transition and health professions education in Mongolia: a qualitative study	2021	Cost Effectiveness & Resource Allocation	19	1	10.1186/s12962-021-00269-5	medical practitioners	Statutory registration/occupational licensing	Accreditation of training programs	We explored tensions in the three levels of the health professions education system. First, medical schools attained academic authority for planning and management without proper regulation and financial support. The government sets tuition fees, which are the only financial resource of medical schools; thus, medical schools attempt to enroll more students in order to adapt to the market environm…	Mongolia	quality	qualitative methods	First, it is difficult to generalize the findings of a case study. However, a case study is a logical design for conducting in-depth research, and it is useful in the field of education to set standards by exploring past experiences and the development of new regulations. If the research employs sufficiently diverse approaches to data collection, such as interviews with diverse group of people an…	Mongolia continues to face the consequences of the socio-economic transition. The lack of authority of medical schools over their finances, variation in the educational services offered by different organizations, and poor professional development of health professionals are the major adverse effects of the transition. First, the government should support medical schools through the additional fu…	Yes - none	Yes - none
Anderson, D. Mark; Brown, Ryan; Charles, Kerwin Kofi; Rees, Daniel I.	Occupational Licensing and Maternal Health: Evidence from Early Midwifery Laws	2020	Journal of Political Economy	128	11	10.1086/710555	nurses and midwives	Statutory registration/occupational licensing	Entry to practice standards	Our analysis uses data from 1900 to 1940, a period when 22 states and at least a dozen municipalities adopted midwifery licensing requirements. Drawing on various primary sources, we assembled information on these requirements, including their dates of passage and key provisions, which varied dramatically across states. Exploiting geographical and temporal variation in the adoption of requirement…	United States	Other: Safety, quality, capability	Other: Quantitative analysis	0	Exploiting geographical and temporal variation in the adoption of requirements, we find that the licensing of midwives led to a reduction in maternal mortality of approximately 7%â€“8%. We also find evidence, albeit more tentative, that requiring a license reduced the infant mortality rate. The relationship between midwifery laws and maternal mortality appears to have been more pronounced in stat…	No	Not reported
Anderson, S. T.; Nora, L. M.; McEntee, C. W.; Fitzgerald, M. E.; Nugent, S. G.	The History, Role, and Value of Public Directors on Certifying Boards: The American Board of Ophthalmology Experience	2016	Ophthalmology	123	9 Supplement	http://dx.doi.org/10.1016/j.ophtha.2016.06.008	Non-professional public directors	Statutory registration/occupational licensing	Continuing competence - CPD	0	United States	quality	policy/legal/regulatory analysis	0	Although no one can reliably predict the future, it is safe to say that medicine, health care delivery, and certification and assessment techniques will continue to undergo rapid change in the next century. The ABO (American Board of Ophthalmology) will strive to continue to serve as the credible source for judgments about the competency of ophthalmologists. To retain this role, the ABO must cont…	0	0
Ang, H. G.; Pua, Y. H.; Subari, N. A.	Mandatory continuing professional education in pharmacy: the Singapore experience	2013	International Journal of Clinical Pharmacy	35	4	https://dx.doi.org/10.1007/s11096-013-9767-y	pharmacists	Statutory registration/occupational licensing	Continuing competence - CPD	The overall survey response rate was 52 % (840/1,609). Of the respondents, 32 % were nonpractising, 49 % were practising in patient care areas, and 19 % were practising in non-patient care areas. More than half the pharmacists agreed that mandatory CPE (1) enhanced or increased their knowledge base and skills (70 %; 95 % CI 67â€“73 %), (2) motivated them to continually learn (64 %; 95 % CI, 60â€“…	Singapore	capability	survey	First, the results of this study may be subject to social desirability biasâ€”a type of reporting bias that stems from the respondents' desire to present themselves in a favorable manner, based on socially-acceptable norms. Furthermore, our results did not include the responses of 48 % of our targeted sample, and respondents and non respondents may differ systematically in their responses. As CPE…	In summary, more than half the pharmacists have found mandatory CPE to be useful in their professional growth and three quarters seemed to value it. Generally, pharma-cists practising in patient care areas seemed to benefit the most from mandatory CPE: they agreed more on the effectiveness of mandatory CPE, the adequacy of CPE resources, and the achievability of the mandatory CPE requirements com…	Yes - none	Yes - none
Archer, J.; de Bere, S. R.	The United Kingdom's experience with and future plans for revalidation	2013	Journal of Continuing Education in the Health Professions	33 Suppl 1		https://dx.doi.org/10.1002/chp.21206	medical practitioners	Statutory registration/occupational licensing	Continuing competence - CPD	Assuring fitness to practice for doctors internationally is increasingly complex. In the United Kingdom, the General Medical Council (GMC) has recently launched revalidation, which has been designed to bring all doctors into a governed environment. Since December 2012, all doctors who wish to practice are required to submit and reflect on supporting documentation against a framework of best pract…	United Kingdom	capability, safety	narrative review	Not reported	Medical regulation, and particularly maintenance of certification programs, is becoming increasingly complex across the world. Revalidation in the United Kingdom is part of this complexity. Regulators are attempting to highlight poor practice to keep patients safe but also to drive up clinical standards through educational programs. Achieving dual programs such as this while being fair to doctors…	Not reported	Yes - none
Archer, J.; Lynn, N.; Coombes, L.; Roberts, M.; Gale, T.; Price, T.; Regan De Bere, S.	The impact of large scale licensing examinations in highly developed countries: A systematic review	2016	BMC medical education	16	1	10.1186/s12909-016-0729-7	health practitioners	Statutory registration/occupational licensing	National licensing exams	We carried out a systematic electronic search in Embase (Ovid Medline), Medline (EBSCO), PubMed, Wiley Online, ScienceDirect, and PsychINFO. These databases varied in relation to both subject content and size. In those databases with medical or healthcare profession sections, such as EBSCO and EMBASE, searches were only conducted within these areas. All databases were searched from 2005 to April …	International	safety, quality, capability	systematic review	Our review systematically approached a large literature. Much of it was not evidence based but strong on expert opinion and debate. We used a framework to help shape and focus those papers that provided evidence of validity[24]. This framework, with its distinction between the relationship to other variables and consequences as domains of validity evidence, is particularly useful indrawing out th…	There is no doubt that there is now a high degree of sophistication in the testing and assessment involved in licensure exams, particularly the USMLE. For this reason perhaps, the technical aspects of NLEs are well evidenced in the literature [30, 47, 48], assuring the examination from pedagogic and legal standpoints. However claims made that NLEs lead to improved patient safety [8, 38, 49], enha…	Yes	Yes - none
Archer, J.; Regan de Bere, S.; Nunn, S.; Clark, J.; Corrigan, O.	"No one has yet properly articulated what we are trying to achieve": a discourse analysis of interviews with revalidation policy leaders in the United Kingdom	2015	Academic medicine	90	1	https://dx.doi.org/10.1097/ACM.0000000000000464	medical practitioners	Statutory registration/occupational licensing	Continuing competence - CPD	In 2011, using a critical discourse analysis of interviews with 31 leading medical and legal revalidation policy makers since 1998, we analyzed prevailing definitions of revalidation, the circumstances of their origin, and proposed applications in order to support a more consensual approach to revalidation policy.	United Kingdom	effectiveness	mixed methods	Not reported	Revalidation, as implemented, is a political compromise. Need to identify common goals as gateways to making revalidation meaningful to all. Extremely important that revalidation appear meaningful to the day-to-day work of doctors. To maximize trust and partnership, genuine patient participation should drive a truly patient centered approach to revalidation, not only in feedback to individual doc…	Yes	Yes - none
Archibald, Mandy M.; Fraser, Kimberly	The potential for nurse practitioners in health care reform	2013	Journal of Professional Nursing	29	5	http://dx.doi.org/10.1016/j.profnurs.2012.10.002	nurse practitioners/APN	Statutory registration/occupational licensing	Scope of practice regulation	0	Canada	equity, capacity of/access to workforce	narrative review	Not reported	Current reforms in Canadian health care require are evaluation of health care delivery. Health disparities in Canada exist, are inequitable in their distribution, and are compounded by fiscal restrictions. NPs are in an optimal position to address existing and escalating health care inequities in the Canadian population through cost-effective and quality care provision. If used appropriately, NPs…	Not reported	Not reported
Austin, Z.; Gregory, P. A. M.	The role of disengagement in the psychology of competence drift	2019	Research in Social & Administrative Pharmacy	15	1	https://dx.doi.org/10.1016/j.sapharm.2018.02.011	pharmacists	Statutory registration/occupational licensing	Complaints and discipline	Researchers worked with 14 pharmacists identified by regulatory body as not meeting competence standards on the direct standardized assessment process. Multiple interviews & discussions conducted - pharmacists engaged in academic counselling process to identify gaps in competence. No standardized interview process.	Canada	safety, quality, capability, effectiveness	multiple single-case	The unique method employed limits generalizability of findings beyond the specific participants involved in the research itself. The characterization of competence as drift highlighted here is novel and requires further confirmation. The participants in this study were a particularly vulnerable group who were progressing through a difficult psychological adaptation process which may have signific…	Two major themes were identified, related to the personal and professional consequences of being labelled â€œincompetentâ€ by one's regulatory body, and the importance of psychological engagement in one's own profession in facilitating maintenance of competence. This study highlighted the importance of disengagement as both a cause and consequence of competence drift and pointed to the impact of…	Yes	Yes - none
Auta, A.; Strickland-Hodge, B.; Maz, J.; David, S.	Pharmacist prescribing: a cross-sectional survey of the views of pharmacists in Nigeria	2018	International journal of pharmacy practice	26	2	10.1111/ijpp.12381	pharmacists	Statutory registration/occupational licensing	Scope of practice regulation	The response rate was 40.6% (315/775). Three hundred and six (97.1%) respondents agreed that pharmacists should be given prescribing authority. Of these 306, 295 (96.4%) were willing to be prescribers, and just over half of them (148/295; 50.2%) would prefer to prescribe in collaboration with medical doctors. Of those willing to be prescribers, 285 (96.6%) reported that they would need additional…	Nigeria	capacity of/access to workforce	cross-sectional study	About 60% of those contacted for this survey did not participate in the study. This is likely to introduce a non-response bias in the findings of this survey. Also, a large proportion of those that responded to the survey were hospital pharmacists, and this could be a potential source of bias as respondents of this study might have been those more interested in pharmacist prescribing.	These findings confirm the qualitative study we conducted with Nigerian stakeholders where the majority of the pharmacists interviewed were strongly supportive of the granting of prescribing authority to them. A key benefit identified in this research is the potential of pharmacist prescribing to increase patients' access to care. However, many pharmacists noted that they will need additional tra…	Yes - none	Yes - none
Avery, A. J.; Dex, G. M.; Mulvaney, C.; Serumaga, B.; Spencer, R.; Lester, H. E.; Campbell, S. M.	Development of prescribing-safety indicators for GPs using the RAND Appropriateness Method	2011	British Journal of General Practice	61	589	https://dx.doi.org/10.3399/bjgp11X588501	medical practitioners	Statutory registration/occupational licensing	Continuing competence - CPD	Twelve GPs from across the UK with a wide variety of characteristics assessed indicators for appropriateness of use in revalidation.	United Kingdom	quality, safety	qualitative methods	The indicators were not defined so they could be immediately converted into reliable and unambiguous queries for running on GP computer systems, as with the PINCER trial. In addition, the indicators were not phrased in such a way as to take account of a doctor's volume of prescribing (whereby instances of hazardous prescribing might be considered as a proportion of overall numbers of prescription…	This study identified a set of 34 indicators that were considered, by a panel of 12 GPs, to be appropriate for use in assessing the prescribing safety of GPs for the purposes of revalidation. Violation of any of these indicators points towards a potential patient-safety problem.	Yes	Yes - none
Baine, S. O.; Kasangaki, A.	A scoping study on task shifting; the case of Uganda	2014	BMC health services research	14		https://dx.doi.org/10.1186/1472-6963-14-184	health practitioners	Task shifting	0	0	Uganda	0	qualitative methods	0	Task shifting was unacceptable to most health managers and policy makers because lower cadres of health workers were; incompetent, overworked and support supervision was poor. Recruitment of existing unemployed well trained health workers, implementation of human resource motivation and retention strategies, and government sponsored graduates to work for a defined mandatory period of time were re…	0	0
Baine, S. O.; Kasangaki, A.; Baine, E. M. M.	Task shifting in health service delivery from a decision and policy makers' perspective: a case of Uganda	2018	Human Resources for Health [Electronic Resource]	16	1	https://dx.doi.org/10.1186/s12960-018-0282-z	health practitioners	Statutory registration/occupational licensing	Scope of practice regulation	Task shifting was implemented with minimal compliance to the WHO recommendations and guidelines. Uganda does not have a national policy and guidelines on task shifting. Task shifting was unacceptable to majority of policy and decision makers mainly because less-skilled health workers were perceived to be incompetent due to cases of failed minor surgery, inappropriate medicine use, overwork, and i…	Uganda	quality, safety, capacity/access to workforce	qualitative methods	Health providers at the implementation level and consumers of health services did not participate in this study, and their views on task shifting could have been different and enriching. A comprehensive study including them should be designed. The study had limited funding support. Due to limited funding, participants from one district level were included. This meant that views from other distric…	Task shifting has been implemented in Uganda for a long time without policy guidance and regulation. Policy makers were not in support of task shifting because it was perceived to put patients at risk of drug abuse, development of drug resistance, and surgical complications. Evidence showed the presence of unemployed higher-skilled health workers in Uganda. They could not be absorbed into public …	Yes	Yes - none
Balasubramanian, Madhan; Brennan, David S.; Spencer, A. John; Watkins, Keith; Short, Stephanie D.	Overseas-qualified dentists' experiences and perceptions of the Australian Dental Council assessment and examination process: the importance of support structures	2014	Australian Health Review	38	4	10.1071/AH14022	dentists	Statutory registration/occupational licensing	National Licensing Exams	This paper highlights the importance of support structures for overseas-qualified dentists involved in or planning to undertake the Australian Dental Council's examination process. Appropriate support (improved information on the examination process, direction for preparation and training, further counselling advice) by recognised bodies may prevent potential exploitation of overseas-qualified de…	Australia	portability/mobility	qualitative methods	Not reported	The study has brought to light the need to improve support structures for overseas-qualified dentists involved in or planning to be involved in the ADC's examination process. The provision of more appropriate support (improved information on the examination process, direction for preparation and training, further counselling advice) by the ADC may prevent possible exploitation of overseas-qualifi…	Yes	Yes - none
Balasubramanian, Madhan; Brennan, David Simon; Spencer, A John; Short, Stephanie Doris	The international migration of dentists: directions for research and policy	2016	Community Dentistry and Oral Epidemiology	44	4		dentists	Multiple	Qualification examinations	0	Australia	portability/mobility	narrative review	Not reported	Source countries need to have a better understanding of the emigration of dentists, which leads to brain drain or contributes to knowledge circulation and development. Destination countries are required to focus on sustainable workforce solutions, reduce their reliance on the migrant dentist workforce and improve the number and capacity of the local dental workforce. Global organizations need to …	Yes	Not reported
Balmer, J. T.	Transforming continuing education across the health professions	2012	Journal of Continuing Education in Nursing	43	8	https://dx.doi.org/10.3928/00220124-20120725-02	health practitioners	Statutory registration/occupational licensing	Continuing competence - CPD	0	United States	quality	historical analysis	Not reported	The five themes in this paper reflect the changing expectations of multiple stakeholders engaged in health care. Each theme is grounded in educational, politico-economic priorities for health care in the USA. The themes include (1) a shift in expectation from simple attendance or a time-based metric (credit) to a measurement that infers competence in performance for successful continuing professi…	Not reported	Yes - none
Bandiera, G.; Frank, J.; Scheele, F.; Karpinski, J.; Philibert, I.	Effective accreditation in postgraduate medical education: from process to outcomes and back	2020	BMC Medical Education	20	1		medical practitioners	Statutory registration/occupational licensing	Accreditation of training programs	The one-day summit involved background sessions, a review of the literature, and round-table discussions. A subgroup dis-tilled the findings into a report, which was vetted by participants and formed the foundation for this paper, which is focused on the roles of process measures and outcome measures in accreditation. We plan to discuss social accountability expectations for postgraduate medical …	International	effectiveness	mixed methods	Not reported	Accrediting bodies are beginning to focus on continuous educational quality improvement, and view the use of practice outcome measures as an important step for-ward. These approaches may take time to embed them-selves in medical education, yet will result in improvements that otherwise may not be feasible. The use of outcomes in accreditation is a promising development, but it also presents chall…	Yes - none	Yes - none
Barbero, C.; Gilchrist, S.; Chriqui, J. F.; Martin, M. A.; Wennerstrom, A.; VanderVeur, J.; Prewitt, K.; Brownstein, J. N.	Do State Community Health Worker Laws Align with Best Available Evidence?	2016	Journal of Community Health	41	2	https://dx.doi.org/10.1007/s10900-015-0098-x	community health workers	Statutory registration/occupational licensing	Scope of practice regulation	Used the Quality and Impact of Component (QuIC) Evidence Assessment method to identify and prioritize those components that could comprise an evidence-informed CHW policy at the state level. Assessed the extent codified statutes and regulations in effect as of December 31, 2014 for the 50 states and D.C. included the components identified in the evidence assessment.	United States	effectiveness	policy/legal/regulatory analysis	0	Fourteen components of an evidence-informed CHW policy were identified; eight had best, three had promising, and three had emerging evidence bases. Codified law in 18 states (35.3 % of 51) pertained to the CHW workforce. Fifteen states authorized at least one of the 14 components from the evidence assessment. The most frequently authorized component was a defined scope of practice for CHWs (autho…	Yes	Yes - none
Barimah, K. B.	Traditional healers as service providers in Ghana's National Health Insurance Scheme: the wrong way forward?	2013	Global Public Health	8	2	https://dx.doi.org/10.1080/17441692.2012.761262	T&CM practitioners	Self-regulation/voluntary certification	0	Seeking official recognition from government for traditional medicine practices and practitioners. Consultations with health policy-makers suggest that even though government recognises the invaluable contributions of traditional practitioners and would like to incorporate them in the National Health Insurance Scheme, the provision of traditional medicine in the country remains disorganised, with…	Ghana	0	narrative review	Not reported	Calls on all those interested in the promotion of TRM in Ghana (especially the Ghana Federation of Traditional Medicine Associations) to work with the World Health Organization and other stakeholders to make adequate demands on the Ghana Health Service and the Ministry of Health towards the full establishment of the Traditional Medicine Practice Council (TMPC) to perform its constitutional role (…	Not reported	Not reported
Barnett, Jeffrey E.; Shale, Allison J.	The Integration of Complementary and Alternative Medicine (CAM) Into the Practice of Psychology: A Vision for the Future	2012	Professional Psychology - Research & Practice	43	6		psychologists	Statutory registration/occupational licensing	Scope of practice regulation	This article provides an overview of each of the 14 most widely used forms of CAM, discusses limitations in the current body of scientific evidence in support of CAM and makes recommendations for how psychologists should be integral in addressing them, highlights ethical issues that each psychologist will want to be cognizant of and address when integrating CAM into their practices, and makes rec…	United States	capability	commentary/opinion	Not reported	Psychologists wishing to integrate selected CAM modalities into their ongoing treatment of clients will need to possess higher levels of competence and training. For some CAM modalities this will involve extensive training and culminate in licensure and certification (e.g., massage therapy, dance/movement therapy). For others, additional training in the form of continuing education courses will b…	Not reported	Yes - declared
Bates, I.; Bader, L. R.; Galbraith, K.	A global survey on trends in advanced practice and specialisation in the pharmacy workforce	2020	International journal of pharmacy practice	28	2	https://dx.doi.org/10.1111/ijpp.12611	pharmacists	Statutory registration/occupational licensing	Scope of practice regulation	0	International	effectiveness	mixed methods	Not reported	Building the capacity of sustainable advanced practice and specialisation systems relies on a number of factors but stems from identified demand for structuring practice pathways, resulting in need-based systems that deliver quality pharmacy- led primary and secondary care to patients and populations.	Yes - none	Not reported
Baumann, A.; Norman, P.; Blythe, J.; Kratina, S.; Deber, R. B.	Accountability: the challenge for medical and nursing regulators	2014	Healthcare Policy = Politiques de sante	10	Spec issue		medical practitioners, nurses	Statutory registration/occupational licensing	Governance	0	Canada	effectiveness	mixed methods	The current study was a substudy with a limited sample of healthcare regulators from one country. Therefore, the findings may not necessarily apply to regulators in other sectors and other jurisdictions	Regulators cited pressure to provide more metrics and expressed reservations about increasing fees to pay for additional accountability measures. All the provinces/territories had Acts and regulations that addressed the fulfillment of accountability in the interest of better serving the public. There was consensus among the regulators that legislation was important, and they valued the privilege …	Yes	Yes - none
Bazargan, N.; Chi, D. L.; Milgrom, P.	Exploring the potential for foreign-trained dentists to address workforce shortages and improve access to dental care for vulnerable populations in the United States: a case study from Washington State	2010	BMC health services research	10		https://dx.doi.org/10.1186/1472-6963-10-336	dentists	Statutory registration/occupational licensing	Entry to practice standards	0	United States	portability/mobility, capacity of/access to workforce, equity	quantitative	First, having a Medicaid provider number does not ensure that the licensee actually saw any Medicaid-enrolled patients, nor does it provide information on participation intensity. Second, our data are limited in scope.	Findings suggest that newly licensed, foreign-trained dentists in Washington State are not more likely than U.S.-trained dentists to participate in the Medicaid program. Among those who participate in the Medicaid program, we found no significant difference in the proportion of foreign- and U.S.-trained dentists who practice in dental HPSAs.	Yes	Yes - none
Beal, M. W.; Batzli, M. E.; Hoyt, A.	Regulation of Certified Nurse-Midwife Scope of Practice: Change in the Professional Practice Index, 2000 to 2015	2015	Journal of Midwifery and Women's Health	60	5	http://dx.doi.org/10.1111/jmwh.12362	nurses and midwives	Statutory registration/occupational licensing	Scope of practice regulation	0	United States	capacity of/access to workforce	quantitative	Implications for Future Research Midwives are committed to providing high-quality care that improves maternal and infant outcomes. An important question for midwives and those concerned about maternity care outcomes is whether expansion of the professional authority of midwives is associated with an expanded workforce in an environment of a projected shortage of maternity careproviders.16,17This …	The IOM's The Future of Nursing report called for the removal of barriers that keep APRNs from practicing to the full extent of their education; since the publication of the report in 2010, state action committees have taken up this charge. Critical to evaluating the impact of this advocacy are accurate and objective methods of describing the autonomy of advanced practice clinicians. The CNMPPI c…	Not reported	Yes - none
Beasley, S. F.; Farmer, S.; Nunn-Ellison, K.; Ard, N.	International Nursing Program Accreditation	2019	International Journal of Nursing Education Scholarship	16	1	http://dx.doi.org/10.1515/ijnes-2019-0075	nurses	Statutory registration/occupational licensing	Accreditation of training programs	0	United States	quality	commentary/opinion	Not reported	The ACEN Standards and Criteria are common quality expectations, which are broad enough to allow differences based on geographic regions but also provide consistency among program types. ACEN supports nursing education, nursing practice, and the public globally by ensuring the applicability of the Standards and Criteria to nursing programs of all types, sizes, and geographic locations. The ACEN D…	Not reported	Not reported
Beck, A. J.; Singer, P. M.; Buche, J.; Manderscheid, R. W.; Buerhaus, P.	Improving Data for Behavioral Health Workforce Planning: Development of a Minimum Data Set	2018	American Journal of Preventive Medicine	54	6 Suppl 3	https://dx.doi.org/10.1016/j.amepre.2018.01.035	behavioural health practitioners	Multiple	Workforce planning	0	United States	capacity of/access to workforce, quality	descriptive study	Not reported	Determining how to create a unified system for monitoring behavioral health workforce supply using state and national data is among the future priorities for the BHWRC. In general, resource and statutory barriers must be overcome before wide adoption of the MDS is possible, particularly at the state level. State licensing boards could potentially be an important user of the MDS, but often lack th…	Yes	Not reported
Bell, D. L.; Katz, M. H.	Modernize Medical Licensing, and Credentialing, Too - Lessons from the COVID-19 Pandemic	2021	JAMA Internal Medicine	181	3	http://dx.doi.org/10.1001/jamainternmed.2020.8705	medical practitioners	Statutory registration/occupational licensing	Portability/mobility	COVID-19	United States	portability/mobility	commentary/opinion	Not reported	The COVID-19 pandemic has shown that the current US system of state licensure and hospital-based credentialing precludes the rapid hiring of physicians. Without waiving the usual license requirements and using disaster plans New York City would never have been able to respond to the COVID-19 pandemic. We can learn from these experiences so that we can more rapidly and flexibly deploy our physicia…	Not reported	Yes - declared
Benatar, S.	Professional competence and professional misconduct in South Africa	2014	South African Medical Journal	104	7	10.7196/samj.8492	medical practitioners	Statutory registration/occupational licensing	Complaints and discipline	Inadequate training of specialists, Abuses of limited private practice, taking action against professional incompetence/ misconduct	South Africa	quality, safety	editorial	Not reported	As in all other countries, both high and low income, many aspects of healthcare services in SA are problematic. In addition to health funding that is currently being reconsidered, the adequacy of facilities and the extent of support for postgraduate education/training in complex specialties need to be addressed and augmented if found wanting. If this cannot be achieved adequately within the publi…	Not reported	Not reported
Benton, D. C.; Fernandez-Fernandez, M. P.; Gonzalez-Jurado, M. A.; Beneit-Montesinos, J. V.	Analysis of a global random stratified sample of nurse legislation	2015	International Nursing Review	62	2	10.1111/inr.12171	nurses	Statutory registration/occupational licensing	Legislation	This mixed method study used a random stratified sample of legislation to map through documentary analysis the content of 14 nursing acts and then explored, using quantitative techniques, whether the material contained relates to a number of key attributes. These attributes include: legal tradition of the jurisdiction; model of regulation; administrative approach; area of the world; and the econo…	International	effectiveness	mixed methods	While it would appear that some elements of the structure of legislation seem to be influenced by the attributes geographic region, legal tradition, administrative approach, regulatory model and economic status, certain limitations of the study design must be acknowledged. Great caution should be exercised in drawing firm conclusions from these observations as a relatively small random stratified…	This study generated a comprehensive and integrated map of a global sample of nursing legislation. It provides a set of descriptors to be used to undertake further quantitative work and provides an important policy tool to facilitate dialogue between regulatory bodies. At the individual nurse level it offers insights that can help nurses pursue recognition of credentials across jurisdictions. Thi…	Yes - none	Yes - declared
Benton, D. C.; Gonzalez-Jurado, M. A.; Beneit-Montesinos, J. V.	Defining nurse regulation and regulatory body performance: a policy Delphi study	2013	International Nursing Review	60	3	https://dx.doi.org/10.1111/inr.12027	nurses	Statutory registration/occupational licensing	Governance	0	International	effectiveness	mixed methods	0	Without an internationally agreed set of indicators that can be used to objectively assess performance individual regulatory bodies will be particularly vulnerable to political and media criticism. Hence, the results of this study provide a set of measures that can be developed further and used to track progress over time (annual accountability reporting) and offer a means for national and intern…	Yes	Yes - declared
Benton, D. C.; Gonzalez-Jurado, M. A.; Beneit-Montesinos, J. V.	A structured policy review of the principles of professional self-regulation	2013	International Nursing Review	60	1	https://dx.doi.org/10.1111/inr.12003	nurses	Statutory registration/occupational licensing	Governance	A revised and extended set of 13 principles is needed if contemporary developments in the field of regulatory frameworks are to be accommodated. These revised principles should be considered for adoption by the ICN to underpin their advocacy work on professional self-regulation	International	quality, effectiveness	systematic review	It is important to note that the recent development of a principle-based approach to regulation has been mainly driven by countries with upper-middle or high-income economies. In general, with the exception of work conducted by the Organisation for Economic Co-operation and Development (2007), the principle protagonists have tended to come from anglophone countries that base their legal system on…	The work by Styles & Affara (1986) has provided a useful and enduring basis for describing the principles that underpin professional self-regulation. Certain gaps and overlaps have been identified and consequently a number of revisions required. Nevertheless, the original work has measured up well against the emerging principle-based approach now being advocated by a number of sectors and governm…	Yes - none	Yes - declared
Benton, D. C.; Gonzalez-Jurado, M. A.; Beneit-Montesinos, J. V.	Professional regulation, public protection and nurse migration	2014	Collegian: Journal of the Royal College of Nursing, Australia	21	1		nurses	Statutory registration/occupational licensing	Competency assessment	Large numbers of nurses have migrated to different countries as demand and supply in their home countries wax and wane. However, because of lack of common definitions in legislation regulating nurses, it is difficult for the nursing regulators to know whether the migrating nurse's qualifications and training are comparable to local nurses. This study looks at definitions in nursing legislation of…	International	portability/mobility	qualitative methods	The sample size was small and as a result the findings could be influenced by a particularly atypical example of legislation the results are important.	In synthesizing the above points, it is vital to repeat a specific finding identified by this research. Currently a significant percentage of the terms â€˜â€˜Defined'' in extant legislation lack precision. Only just over one in five definitions uses a lexical format âˆ’22%. In today's climate of increased nurse mobility this not only raises fundamental problems in terms of patient safety but also…	Yes	Yes - declared
Benton, D.; George, J.	Regulating the regulators?	2018	World Medical Journal	64	1900-01-03		health practitioners	Statutory registration/occupational licensing	Governance	A structured review of the published and grey literature using a variety of search terms combined in a systematic way through the application of logical operators was conducted.	International	effectiveness	policy/legal/regulatory analysis	Not reported	There is a wide range of approaches being taken to the regulation of regulators but unfortunately there is paucity of evidence on the relative effectiveness and efficiency of these methods. After comparing the results from this study with already published work it is appropriate to conclude that if regulators are to live up to the changing requirements of acting in the public interest, they must …	Not reported	Not reported
Benton, David C.; Cleghorn, Jim; Coghlan, Anne; Damgaard, Gloria; Doumit, Myrna A. A.; George, Julia L.; González-Jurado, Máximo Antonio ; Kwek, Puay-Ee; Johansen, Cynthia; Msibi, Glory S.; Nyante, Felix; Owyer, Elizabeth; Reed, Carolyn M.; Rodriguez, Antonia; Vogt, Tanya	Acting in the public interest: Learnings and commentary on the occupational licensure literature	2019	Journal of Nursing Regulation	10	2, Supplement	https://doi.org/10.1016/S2155-8256(19)30120-6	nurses	Statutory registration/occupational licensing	Public interest and occupational licensing	Study combined documentary analysis, focus group discussion, and related literature associated with the various dimensions of acting in the public interest to highlight how nurse licensure addresses the current drivers for regulatory reform. A total of 99 documentary sources (ie, papers, articles, reports, and opinion editorials) were uploaded to NVivo 11 Plus for analysis. The analysis generated…	International	safety, capacity of/access to workforce	mixed methods	Published literature dominated by United States. Lack of literature from LMICs. May impact the breadth and depth of some of the findings & distort significance of findings.	Study starts to address the lack of curated evidence in relation to the benefits of occupational licensure and provides examples of promising practices designed to pursue acting in the public interest. Need, where there is enough research available, to conduct integrative or systematic reviews of the evidence to identify whether there is sufficient material to drive evidence-based policy making. …	Not reported	Not reported
Besançon, Jean Luc René+A94; Rockey, Paul; van Zanten, Marta	Regulation of health professions: disparate worldwide approaches are a challenge to harmonization	2012	Globalization	1			dentistry, medicine, nursing, pharmacy, physiotherapy	Statutory registration/occupational licensing	Regulatory system strengthening	The online survey consisted of queries about respondents' location and profession, followed by specific questions related to regulation in five health care professions. The survey prompted consideration of at least eight potential regulatory activities: 1) accreditation of initial education, 2) registration (or licensure), 3) investigation, 4) discipline (or sanction), 5) specialization, 6) re-ce…	International	Effectiveness	mixed methods	We did not verify the accuracy of the answers provided by survey respondents. This was mitigated somewhat by our method of data synthesis (e.g., retaining only the answers provided by the majority of multiple respondents), but we did not independently validate the data or adjudicate discrepancies. The survey instructions did not provide definitions of various terms, and therefore the same term co…	Our data describes the significant differences among countries in the systems of regulation for health professionals. Although globalization is rapidly advancing in all spheres of human endeavor, the regulatory systems controlling the health professions are very disparate and may not be amenable to rapid harmonization. These efforts should take into account the diversity of current system of regu…	Yes - none	No competing interests
Bismark, M. M.; Fletcher, M.; Spittal, M. J.; Studdert, D. M.	A step towards evidence-based regulation of health practitioners	2015	Australian Health Review	39	4	10.1071/ah14222	health practitioners	Statutory registration/occupational licensing	Workforce data	0	Australia	quality, safety	commentary/opinion	A call for greater research use of the AHPRA database should acknowledge its limitations. Some variables lack specificity and others that may be of interest to researchers (e.g. ethnicity) are not routinely collected. The accessibility and accuracy of some data remain imperfect, although this is steadily improving. Coding of data is also constrained by the lack of consensus regarding how best to …	Australia is uniquely placed to become a world leader in health workforce policy and regulation research. The national scheme has created unprecedented opportunities to explore the distribution, practice patterns and behaviours of Australian health practitioners. For researchers, the use of AHPRA data can be a cost-effective alternative to manually assembling longitudinal data on health practitio…	Yes	Yes - declared
Bismark, M. M.; Morris, J. M.; Clarke, C.	Mandatory reporting of impaired medical practitioners: protecting patients, supporting practitioners	2014	Internal medicine journal	44	12a	https://dx.doi.org/10.1111/imj.12613	medical practitioners	Statutory registration/occupational licensing	Complaints and discipline	mandatory reporting	Australia	safety	policy/legal/regulatory analysis	Not reported	While some practitioners will continue to dispute the need for regulatory intervention, mandatory reporting is now embedded in law and is unlikely to be repealed (though its application to treating practitioners is under review). Currently, we consider the profession's energy best spent in three areas: ensuring the reporting threshold is appropriately defined and clearly understood, advocating fo…	Not reported	Not reported
Bismark, M. M.; Spittal, M. J.; Morris, J. M.; Studdert, D. M.	Reporting of health practitioners by their treating practitioner under Australia's national mandatory reporting law	2016	Medical Journal of Australia	204	1	http://dx.doi.org/10.5694/mja15.00710	health practitioners	Statutory registration/occupational licensing	Complaints and discipline	Mandatory reporting. The nature and circumstances of the typical treating practitioner report challenge assumptions expressed in policy debates about the merits of the new mandatory reporting law. Mandatory reports by treating practitioners are rare. The typical report is about substance misuse or mental illness, is made by a doctor who is not the patient's regular care provider, and identifies a…	Australia	safety	cohort study	First, we were unable to directly measure over- and under-reporting. Second, Australia's mandatory reporting law was implemented in concert with a variety of other major changes to health practitioner regulation, so it was not feasible to assess changes in the rate or nature of treating practitioner reports before and after the introduction of the new law. Finally, we relied on information provid…	Much of the policy debate on the merits of mandatory reporting by treating practitioners has been based on certain implicit assumptions. The standard narrative involves an impaired patient who recognises their illness and seeks treatment from their usual care provider, who must then reluctantly take the contentious step of reporting their patient. Our findings suggest a different picture. The deb…	Yes	Yes - declared
Bismark, M. M.; Spittal, M. J.; Studdert, D. M.	Prevalence and characteristics of complaint-prone doctors in private practice in Victoria	2011	Medical Journal of Australia	195	1	http://dx.doi.org/10.5694/j.1326-5377.2011.tb03183.x	medical practitioners	Statutory registration/occupational licensing	Complaints and discipline	Caseâ€“control study of doctors about whom patients had complained to the Victorian Health Services Commissioner between 1 January 2000 and 31 December 2009. Participants: 384 doctors in private practice; cases comprised 96 doctors who were the subject of four or more separate complaints; and the control group comprised 288 doctors who were the subject of a single complaint over the study period.	Australia	safety, effectiveness	case control study	First, we used head counts of practitioners in each descriptive category, rather than more sophisticated measures of doctors' exposure to complaint risk, such as full-time equivalents, or volumes of patients seen and procedures conducted. Second, we selected our control group from among doctors who had experienced one isolated complaint over a decade, rather than doctors who had experienced none.…	A small group of doctors in private practice in Victoria account for nearly 18% of complaints. Interventions to improve patient satisfaction and public confidence in health services should target complaint-prone subgroups of practitioners.	Yes	Yes - none
Black, A.; Gage, H.; Norton, C.; Franklin, B. D.; Murrells, T.; Courtenay, M.	A comparison between independent nurse prescribing and patient group directions in the safety and appropriateness of medication provision in United Kingdom sexual health services: A mixed methods study	2020	International Journal of Nursing Studies	107		https://dx.doi.org/10.1016/j.ijnurstu.2020.103590	nurses and midwives	Statutory registration/occupational licensing	Scope of practice regulation	0	United Kingdom	safety, effectiveness	mixed methods	Further exploration of medication safety and appropriateness is required across other specialities and professions, particularly as non-medical prescribing powers become widened to other healthcare professional groups and countries. This study design could be repeated in other clinical areas, specifically those areas that utilise more complex drug regimens (e.g. chemotherapy), or where patients f…	This study has confirmed the safety, appropriateness and professionalism that nurses have with regards to independent medication provision. However, improvements in the completeness and accuracy of clinical documentation are recommended and patient group direction users, their managers and organisational governance leads should remain vigilant regarding the restrictions associated with patient gr…	Yes	Yes - none
Blay, Nicole; Roche, Michael Anthony	A systematic review of activities undertaken by the unregulated Nursing Assistant	2020	Journal of Advanced Nursing	76	7	http://dx.doi.org/10.1111/jan.14354	nursing assistants	No occupational regulation	Other: delegation/supervision	0	International	safety	systematic/scoping review	A limitation of this review is that the identified activities and their reported frequencies may not be reflective of NA's scope of practice universally. It is however, the first study to explore and quantify activities performed by the NA and demonstrates the diversity in the NA role, in an unregulated market	This review has highlighted that the NA role is slowly (and unofficially) expanding. For the most part, the NA is attending to patients' basic care needs, but they are also performing tasks that require greater comprehension and skill for which they are not trained and that are outside their scope of practice. This is particularly evident in the MH MENTAL HEALTH sector. In the interests of patien…	Not reported	Yes - none
Bloom, G.; Henson, S.; Peters, D. H.	Innovation in regulation of rapidly changing health markets	2014	Globalization and Health	10	1	http://dx.doi.org/10.1186/1744-8603-10-53	health practitioners	No occupational regulation	0	A large body of evidence has shown that unregulated markets in health and many other sectors can lead to highly undesirable outcomes, particularly for the poor. This has led analysts to seek a deeper understanding of the relationships between public and private actors and how these relationships influence the degree to which markets meet social needs. Alongside state regulation of enterprises (so…	LMIC	safety, quality, effectiveness	economic evaluation	Not reported	The rapid evolution and spread of health markets across low and middle-income countries (LMICs) has contributed to a significant increase in the availability of health-related goods and services around the world. The support institutions needed to regulate these markets have lagged behind, with regulatory systems that are weak and under-resourced. This paper explores the key issues associated wit…	Not reported	Yes - none
Bogossian, Fiona; Craven, Dana	A review of the requirements for interprofessional education and interprofessional collaboration in accreditation and practice standards for health professionals in Australia	2021	Journal of Interprofessional Care	35	5	10.1080/13561820.2020.1808601	health practitioners	Statutory registration/occupational licensing	Accreditation of training programs	0	Australia	capability	document analysis	This review provides an analysis of the extent to which IPE and IPC are addressed in accreditation and practice standards and in doing so provides further evidence of the need for reform. There are however limitations which need to be considered in the interpretation of this review. Our sampling frame may have inadvertently excluded some health professional groups who are unregulated or self-regu…	In Australia, there is a fragmented and inconsistent approach to IPE in accreditation standards and to IPC in practice standards, and these concepts are ill-defined and often lack accountability. Professions regulated under the NRAS are more explicit in addressing the IPE and IPC than are the self- regulated and membership professions. However, there are opportunities for greater consistency and …	Not reported	Yes - none
Bogren, M. U.; van Teijlingen, E.; Berg, M.	Where midwives are not yet recognised: A feasibility study of professional midwives in Nepal	2013	Midwifery	29	10	10.1016/j.midw.2013.07.019	midwives	Statutory registration/occupational licensing	Entry to practice standards	six levels of education of nurse staff providing midwifery care were identified; all regulated under the Nepal Nursing Council. No legislation was in place authorising midwifery as an autonomous profession. A post-basic midwifery programme on first cycle-bachelor level was under development. A well-organised midwifery association was established consisting of nurses providing maternal healthcare.…	Nepal	quality	mixed methods	The researcher who conducted the fieldwork is a midwife dedicated to the promotion of midwifery, whilst her co-authors have all indicated through their publications sympathy for the development of the midwifery profession. Secondly, the higher education institutions were partly selected for their willingness to offer midwifery training; hence they may not be representative of all relevant higher …	The study has delivered a proposed strategy for the Government of Nepal for effective management of the midwifery workforce in order to enhance midwives' contribution in maternity care and thus promoting improved maternal and new-born health. The developed analytical framework could be used as an assessment tool also in other countries to establish professional midwifery cadres that meets the glo…	Yes	Not reported
Bogren, M. U.; Wiseman, A.; Berg, M.	Midwifery education, regulation and association in six South Asian countries--a descriptive report	2012	Sexual & reproductive healthcare : official journal of the Swedish Association of Midwives	3	2	https://dx.doi.org/10.1016/j.srhc.2012.03.004	midwives	Statutory registration/occupational licensing	Midwifery education, competencies, regulation, accreditation, regulation, scope of practice etc requirements for teachers	There was a variation in midwifery education across South Asia, in terms of entry level, competencies and requirements for teachers. None of the countries had national legislation that recognized midwifery as an autonomous profession. Four of the countries had a midwifery association. Two countries had a curriculum based on ICM's essential competences for basic midwifery practice. Main recommenda…	Afghanistan, Bangladesh, Bhutan, India, Nepal, and Pakistan	effectiveness	mixed methods	The questionnaire which formed the data gathering instrument for this report was developed and delivered by ICM and UNFPA as part of their joint midwifery programme. The scope of this paper was limited to the analysis of data, not the design of the data collection tool. The tool was not piloted and this was the first occasion on which it had been used. The process of data analysis highlighted som…	This study represents a small piece of a larger ICM-UNFPA initiative in midwifery education, regulation and establishment of associations. The findings however might constitute a basis for development for future national policy models. The study shows that countries in South Asia have already made some progress to-wards reaching international midwifery education and regulation standards. Particip…	Not reported	Not reported
Bondy, M. J.; Fletcher, S.; Lane, S.	PAEA Accreditation Task Force Briefing Paper: Moving Toward Profession-Defined, Outcomes-Based Accreditation	2017	The journal of physician assistant education : the official journal of the Physician Assistant Education Association	28	4	http://dx.doi.org/10.1097/JPA.0000000000000176	physician assistants	Accreditation of health professions education	Accreditation of training programs	In anticipation of a revision to the Standards for Accreditation, the Physician Assistant Education Association (PAEA) charged a small task force to develop a strategy for engaging its members in the revision process. Rather than focusing on the current Standards, the task force members recommend a backward design approach to determine the desired outcomes of a successful revision to the Standard…	United States	quality	briefing paper	Not reported	We recognize that with the rapid growth in the number of PA programs, the shift to a profession-defined, outcomes-based accreditation process will need to be iterative. Certain process-based standards will likely need to remain in place to ensure that institutions understand the need for adequate fiscal and human resources to prepare quality graduates and protect students. However, we hope that t…	Not reported	Not reported
Boulet, John; van Zanten, Marta	Ensuring high-quality patient care: The role of accreditation, licensure, specialty certification and revalidation in medicine	2014	Medical Education	48	1	http://dx.doi.org/10.1111/medu.12286	medical practitioners	Statutory registration/occupational licensing	Accreditation of training programs	We provide a brief synopsis of current issues in recognition and regulation, and outline the potential problems in and benefits of establishing and maintaining quality oversight mechanisms, at both the system (i.e. educational programme) and individual (i.e. doctor) levels.	International	quality, portability/mobility	narrative review	The present article is The article is not a systematic review and nor does it provide a comprehensive historical over-view of medical licensure, specialty board certification, revalidation of credentials or accreditation.	Although it could be argued that health systems around the world, including those in the USA and UK, continue to lag behind in direct efforts to deter the onset of diseases in healthy populations, there has been recent focus on ensuring the safety of the patient who is already under a doctor's care. Key components of these safety initiatives centre on rules and regulations aimed at ensuring, thro…	Yes - none	Yes - none
Bourgeault, Ivy Lynn; Maier, Claudia B; Dieleman, Marjolein; Ball, Jane; MacKenzie, Adrian; Nancarrow, Susan; Nigenda, Gustavo; Sidat, Mohsin	The COVID-19 pandemic presents an opportunity to develop more sustainable health workforces	2020	Human resources for health	18	1		health practitioners	Multiple	Entry to practice standards	Recalling inactive health workers Fastâ€‘tracking trainees Integrating internationally educated health professionals	International	effectiveness	commentary/opinion	0	0	Yes - none	Yes - none
Bourgeois-Law, G.; Varpio, L.; Regehr, G.; Teunissen, P. W.	Education or regulation? Exploring our underlying conceptualisations of remediation for practising physicians	2019	Medical Education	53	3	10.1111/medu.13745	medical practitioners	Statutory registration/occupational licensing	Complaints and discipline	0	Canada	effectiveness	qualitative methods	This study was conducted in the Canadian context at a particular point in time and we acknowledge that findings might differ in different contexts. For example, Canadian physicians are generally independent contractors rather than employees of the state, such as they are in the UK where remediation appears to be viewed as performance management. Conversely, Canadian culture is not as fiercely ind…	Understanding that stakeholders frequently approach the complex issue of remediation with two different perspectives without conscious awareness of doing so may help to explain several challenges in the field, including the issues of what falls under the umbrella of remediation and who should be responsible for offering remediation support. Our findings suggest the need for conceptual clarity aro…	Yes	Yes - none
Boyd, J. E.; Graunke, B.; Frese, F. J.; Jones, J. T. R.; Adkins, J. W.; Bassman, R.	State Psychology Licensure Questions About Mental Illness and Compliance With the Americans With Disabilities Act	2016	American Journal of Orthopsychiatry	86	6	10.1037/ort0000177	psychologists	Statutory registration/occupational licensing	Complaints and discipline	State licensing boards have obligations to protect the public from impaired professionals and to protect the rights of professionals applying for licensure. Competently functioning professionals who have or have had a mental health diagnosis or are being treated for a mental health condition should not be screened out, according to the Americans with Disabilities Act (ADA). A review of case law s…	United States	equity, capability	policy/legal/regulatory analysis	Not reported	Valuable role that psychologists who are open about past and current treatment for mental health diagnosis provide by being living examples of the SAMHSA 10 fundamental components of recovery (SAMHSA, 2012). The 10 components are self-direction, individualized and person-centered, empowerment, holistic, nonlinear, strength-based, peer support, respect, responsibility, and hope (SAMHSA, 2012). Psy…	Not reported	Not reported
Braatvedt, C.; Poole, P.; Merry, A.; Gorman, D.; Reid, P.; Bagg, W.	Fitness to practice of medical graduates: one programme's approach	2014	New Zealand Medical Journal	127	1405		medical practitioners	Statutory registration/occupational licensing	Complaints and discipline	The University of Auckland Fitness to Practice policy is communicated verbally to students each year during orientation, and is contained in the guidebooks and on the learning portal: www.mbchb.auckland.ac.nz. The FtP policy is overseen by a FtP Committee which is a subcommittee of the Board of Studies. Any academic member of Faculty or honorary teaching staff may refer a student to the process. …	New Zealand	quality, safety	cohort study	The main limitation is the lack of validation of our system by linkage to the subsequent performance of graduates, or disciplinary action by MCNZ after graduation. Another important limitation is that FtP incidents may well simply be under-reported. There are acknowledged barriers to reporting which include staff being worried about the outcomes of reporting, the lack of self-confidence of some s…	This study describes the University of Auckland medical programme's system for identifying and managing students with potential future fitness to practise concerns. Over nearly a decade, 5.5% of students who entered the programme received FtP notifications. Most of these were isolated noncritical incidents of a professional nature, with no long term consequences. A very small subset of students h…	Not reported	Yes - none
Bradley, S.; Drapeau, M.; Destefano, J.	The relationship between continuing education and perceived competence, professional support, and professional value among clinical psychologists	2012	Journal of Continuing Education in the Health Professions	32	1	10.1002/chp.21120	psychologists	Statutory registration/occupational licensing	Continuing competence - CPD	The results showcase the complexity of professional development. Although relationships were found between continuing education activities and the 3 factors of interest, these relationships were moderate. Findings are discussed in the context of their value to individual psychologists, as well as to psychology licensing and regulatory boards, such as promoting participation in those activities re…	Canada	capability, capacity of/access to workforce	survey	When looking at the results, it becomes apparent that although these CE activities are related to feelings of competence, the relationship between these activities and perceived competence remains moderate. Other factors not assessed here that may lead to feelings of competence could include feedback from clients, peer recognition, or teaching novice professionals. As mentioned previously, an imp…	The results of the present study highlight the complexity of professional development. The 3 factors of interestâ€” perceived competence, professional value, and professional supportâ€”are somewhat difficult to predict from one's CE activities. What does become clear is that professional reading seems to have the greatest impact on one's perception of personal competence. It therefore may be adva…	Not reported	Not reported
Bradshaw, M.	Occupational Therapy and Complementary Health Approaches and Integrative Health	2017	American Journal of Occupational Therapy	71		10.5014/ajot.2017.716S08	occupational therapists	Statutory registration/occupational licensing	Scope of practice regulation	Replaces CAM with Complementary health approaches and integrative health (CHAIH). Occupational therapy practitioners are required to obtain the requisite training, credentials, or licensure for all CHAIH included in an occupational therapy plan of care. Occupational therapy practitioners are obligated to ensure that the selected CHAIH are congruent with the client's cultural practices, priorities…	United States	effectiveness	position statement	Not reported	Numerous CHAIH products and practices may be used responsibly by competent practitioners to enrich clients' participation in meaningful life roles. Additional training, credentials, or licensure is necessary when incorporating CHAIH that fall outside the scope of occupational therapy practice. Referral to and collaboration with CHAIH specialists is encouraged for ensuring coordinated and appropri…	Not reported	Not reported
Brady, A. M.; Fealy, G.; Casey, M.; Hegarty, J.; Kennedy, C.; McNamara, M.; O'Reilly, P.; Prizeman, G.; Rohde, D.	'Am I covered?': an analysis of a national enquiry database on scope of practice	2015	Journal of Advanced Nursing	71	10	https://dx.doi.org/10.1111/jan.12711	nurses and midwives	Statutory registration/occupational licensing	Scope of practice regulation	Enquiries were concerned with three main areas: medication management, changing and evolving scope of practice and professional role boundaries. The context was service developments, staff shortages and uncertainty about role expansion and professional accountability. Other concerns related to expectations around responsibility and accountability for other support staff	Ireland	capability	qualitative methods	The analysis reflects only the concerns as expressed in telephone enquiries to the Nursing and Midwifery Board of Ireland over the period of 2001â€“2013. Selection bias may be a consideration as the entries were drawn from those who chose to telephone the professional body and therefore may be more concerned than others in the profession. Findings are derived from a data set generated in the Iris…	Efforts by employers to maximize the skill mix of their staff and optimally deploy staff to meet service needs and/or address gaps in service represented the primary service context from which many enquiries arose. The greatest concern for nurses arises around medication management but innovation in healthcare delivery and the demands of service are also creating challenges for nurses and midwive…	Yes	Yes - none
Brett, J.; Brimhall, J.; Healey, D.; Pfeifer, J.; Prenguber, M.	Competencies for public health and interprofessional education in accreditation standards of complementary and alternative medicine disciplines	2013	Explore: The Journal of Science & Healing	9	5	https://dx.doi.org/10.1016/j.explore.2013.06.001	T&CM practitioners	Statutory registration/occupational licensing	Accreditation of training programs	Acupuncture, chiropractic, massage therapy, naturopathic medicine, and oriental medicine disciplines	United States	capability	narrative review	Not reported	As the focus of healthcare delivery moves further toward defining the values and benefits of healthcare services, professionals must become more competent in working together as collaborators and colleagues for the benefit of patients and the public. Educational programs must move beyond discipline-specific skills and train students in competencies that will foster and promote inter-professional …	Not reported	Not reported
Brooks Carthon, J. M.; Sammarco, T.; Pancir, D.; Chittams, J.; Wiltse Nicely, K.	Growth in retail-based clinics after nurse practitioner scope of practice reform	2017	Nursing Outlook	65	2	https://dx.doi.org/10.1016/j.outlook.2016.11.001	nurse practitioners/APN	Statutory registration/occupational licensing	Scope of practice regulation	0	United States	capacity of/access to workforce	longitudinal study	We acknowledge several limitations to our study. First, while we examined three states for our analysis, we noted that our use of states in the Mid-Atlantic/ Northeastern corridor may have introduced some level of regional bias. Use of a wider selection of states may have yielded divergent outcomes. Also, our study reveals a relationship between the relaxation of SOP regulations and retail clinic…	The RBC industry is well positioned to offer a broader range of health care services, including wellness and episodic care. Restrictive SOP regulatory environments may limit this growth. Recent reports by the Federal Trade Commission, National Governor's Association, and IOM support reductions in NP SOP restrictions as a mechanism to improve access to care . Efforts to optimize innovative health …	Not reported	Not reported
Brooten, D.; Youngblut, J. M.; Deosires, W.; Singhala, K.; Guido-Sanz, F.	Global considerations in measuring effectiveness of advanced practice nurses	2012	International Journal of Nursing Studies	49	7	http://dx.doi.org/10.1016/j.ijnurstu.2011.10.022	nurse practitioners/APN	Statutory registration/occupational licensing	Scope of practice regulation	0	United States and Thailand	effectiveness	narrative review	Not reported	There are many studies from the US and internationally documenting the effectiveness of APNs. This research has been conducted with patient groups from newborns to elders using a variety of outcome measures. What was and remains important in these studies is the choice of outcomes. In future research to demonstrate effectiveness of APNs, outcomes chosen must be important to the population in the …	Not reported	Not reported
Browne, J.; Bullock, A.; Poletti, C.; Cserzo, D.	Recent research into healthcare professions regulation: a rapid evidence assessment	2021	BMC Health Services Research	21	1	10.1186/s12913-021-06946-8	Other: health and care professions	Statutory registration/occupational licensing	Other: Multiple	We undertook a rapid evidence assessment (REA) of the international literature on health and care professions regulation, including reviewing ten UK regulators' websites to identify issues of concern and strategic priorities. We retrieved 3833 references, using a four-stage screening process to select the 81 most relevant. Results are reported within six key themes: harm prevention and patient sa…	Other: International	Effectiveness	Other: Rapid evidence assessment	We made the decision to use rapid evidence assessment methods instead of a systematic review for two main reasons: the first was that the scope of the project was so wide that using a pre-set protocol might not have produced the breadth of results required; and the second was a pragmatic one; systematic reviews usually take well over a year [86] but because regulation is a highly dynamic field, w…	Regulation of professionals in health and care is comparatively undeveloped as a field of academic study. Consequently, the published evidence is diffuse and small-scale. Most work presents relatively weak data of low relevance to regulators, mainly reporting or describing the current position. Few studies are able to show the impact of regulation or demonstrate a causal link between regulation a…	Yes	Yes - none
Bryant, T.; Posey, L.	Evaluating Transfer of Continuing Education to Nursing Practice	2019	Journal of Continuing Education in Nursing	50	8	https://dx.doi.org/10.3928/00220124-20190717-09	nurses	Statutory registration/occupational licensing	Continuing competence - CPD	0	United States	capability, effectiveness	mixed methods	Self-reported data and nonprobability sampling lim-its our ability to demonstrate a cause-effect relationship between CE courses and nursing practice change. Our knowledge of the diversity of participants is limited by the lack of demographic questions in the original surveys. Additional research investigating transfer to nursing practice from other types of CE courses, with demographic data on t…	Evidence of CE transfer to practice was needed to demonstrate value and the contributions from CE to nursing practice outcomes. The results of this study contribute much needed evidence of CEs positive impact on nursing practice, both individually and at an organizational level. For CE providers, the results help to demonstrate the long-term impact of their educational offerings. For nurses, the …	Not reported	Not reported
Bryce, Marie; Luscombe, Kayleigh; Boyd, Alan; Tazzyman, Abigail; Tredinnick-Rowe, John; Walshe, Kieran; Archer, Julian	Policing the profession? Regulatory reform, restratification and the emergence of Responsible Officers as a new locus of power in UK medicine	2018	Social Science & Medicine	213		10.1016/j.socscimed.2018.07.042	medical practitioners	Statutory registration/occupational licensing	Continuing competence - CPD	0	United Kingdom	effectiveness, quality	qualitative methods	Not reported	Our findings highlight the importance of ROs as a distinct group of hybrid professionals, forming a governance elite and a new locus of power in UK medicine. However, whilst the emergence of this group represents a restructuring of the medical profession, the regulatory focus of their activities and the lines of power and accountability between the wider profession and the GMC that operate throug…	Yes	Not reported
Buchbinder, M.; Regan, J.; Aldea, M.; Makowski, D.	Improving Mental Health Services Through Physician Assistants: Legislation in Several Southern States	2017	Southern Medical Journal	110	4	https://dx.doi.org/10.14423/SMJ.0000000000000638	physician assistants	Statutory registration/occupational licensing	Delegation/supervision	A national effort to provide more expansive mental healthcare in the United States has been an increasing priority during the last decade. States have enacted laws that allow for the delegation of psychiatric services to physician assistants in an effort to address the shortage and geographic maldistribution of mental health services and to more efficiently use the skills of psychiatrists. This s…	United States	capacity of/access to workforce	policy/legal/regulatory analysis	Not reported	We have covered the responsibilities of psychiatrists in supervising physician assistants and some of the risks associated with supervising physician assistants in specific southern states. Although there are many commonalities between the physician assistant supervision rules across all of the southern states discussed, it is important that psychiatrists have state medical board approval and a c…	Not reported	Not reported
Bullock, A.; Bailey, S.; Cowpe, J.; Barnes, E.; Thomas, H.; Thomas, R.; Phillips, S.; Kavadella, A.; Kossioni, A.; Tsiklakis, K.; Karaharju-Suvanto, T.; Suomalainen, K.; Kersten, H.; Povel, E.; Giles, M.; Walmsley, A. D.; Soboleva, U.; Liepa, A.; Akota, I.	Continuing professional development systems and requirements for graduate dentists in the EU: survey results from the DentCPD project	2013	European Journal of Dental Education	17 Suppl 1		https://dx.doi.org/10.1111/eje.12046	dentists	Statutory registration/occupational licensing	Continuing competence - CPD	0	European Union	effectiveness	mixed methods	Ee recognise that even in response to factual questions, there was variation in response from different individuals within a single country and this is a limitation of self-reported data. We also accept that as dental educators were the primary target for this questionnaire the results are skewed towards their opinions rather than the opinions of dental practitioners.	This paper has presented an overview of the status of CPD for dentists working in the Europe. The results of the CPD for Graduate Dentists survey provide the backdrop for developing consensus on compulsory and recommended CPD topics for all graduate dentists in the EU. By improving knowledge, understanding and skills, CPD enhances clinical ability and has the potential to improve the delivery of …	Yes	Yes - none
Bullock, A.; Kavadella, A.; Cowpe, J.; Barnes, E.; Quinn, B.; Murphy, D.	Tackling the challenge of the impact of continuing education: An evidence synthesis charting a global, cross-professional shift away from counting hours	2020	European Journal of Dental Education	24	3	https://dx.doi.org/10.1111/eje.12514	health practitioners	Statutory registration/occupational licensing	Continuing competence - CPD	Rapid evidence synthesis	International	capability, effectiveness	systematic/rapid review	In terms of impact of CPD and best practice we observed limitations in the quality of evidence. There is widespread reliance on self-reported change in behaviour or intention to change, rather than observation of workplace practice or more objective assessments of impact. However, it is perhaps unsurprising that few studies include objective measures of the impact of the educational activity on p…	If the aspiration is to create motivation across all registrants to actively pursue meaningful, relevant CPD activities, then the approach to CPD should promote the concept of a responsible professional, who maintains and enhances their clinical and professional skills and shares their experience with their peers and the regulatory body. Outcomes-focused models of CPD seem best suited to the achi…	Yes	Not reported
Bungay, V.; Stevenson, J.	Nurse leaders' experiences of implementing regulatory changes in sexual health nursing practice in British Columbia, Canada	2013	Policy, Politics, & Nursing Practice	14	2	https://dx.doi.org/10.1177/1527154413510564	nurses	Statutory registration/occupational licensing	Scope of practice regulation	0	Canada	effectiveness	mixed methods	Our research was limited by the small sample size and minimal input of the multiple stakeholders engaged in regulatory policy implementation. Despite these limitations, we were able to address some important issues in regulatory policy implementation, particularly for nurses working in expanded practice activities that do not require graduate-level education. The recommendations we put forth in t…	Additionally, policy implementation frameworks such as those set out by Hanley and Falk (2011) have noted that implementation, to be effective, should integrate empirical and local knowledge regarding nursing practice and organizational barriers that can affect implementation success. The initial policy implementation strategies appeared disconnected from the compelling research evidence and the …	Yes	Yes - none
Bvumbwe, T. M.; Mtshali, N. G.	A middle-range model for improving quality of nursing education in Malawi	2018	Curationis	41	1	https://dx.doi.org/10.4102/curationis.v41i1.1766	nurses	Statutory registration/occupational licensing	Accreditation of training programs	The study used a qualitative descriptive design. A panel discussion with eight nursing education and practice experts was conducted guided by core concepts derived from an analysis of research report from a national nursing education conference. Two focus group discussions during two quarterly review meetings engaged nurse educators, practitioners and clinical preceptors to fill gaps from data ob…	Malawi	quality	qualitative methods	The study was conducted to guide implementation and evaluation of transformative and scale-up of nursing education in the local context of Malawi. Guidelines provided by key stakeholders like the World Health Organization remain relevant to the implementation of the model.	The design and assumptions of the model were discussed followed by a description of concepts and relationship among concepts. Nursing education transformation and scale-up should take place within a collaborative environment that fosters mutual strategic and operational planning within the framework of willing and committed leadership. Leadership cuts across approaches at national, institutional …	Yes	Yes - none
Byrick, R. J.	Professional self-regulation: Learning from the disciplinary process. [French, English]	2013	Canadian Journal of Anesthesia	60	10	http://dx.doi.org/10.1007/s12630-013-0012-x	medical practitioners	Statutory registration/occupational licensing	Complaints and discipline	0	Canada	0	commentary/opinion	Not reported	This is the first report (Alam et al) of disciplinary findings concerning anesthesiologists by Canadian regulatory colleges. These data are reassuring in that the total frequency of disciplinary findings against anesthesiologists is lower than in the medical profession as a whole. Medical regulatory colleges are responsible for certifying the professional characteristics of physicians and thus ha…	Not reported	Not reported
Byrne, B. J.; Frintner, M. P.; Abraham, H. N.; Starmer, A. J.	Attitudes and Experiences of Early and Midcareer Pediatricians With the Maintenance of Certification Process	2017	Academic Pediatrics	17	5	https://dx.doi.org/10.1016/j.acap.2016.10.019	medical practitioners	Statutory registration/occupational licensing	Continuing competence - CPD	Maintenance of certification	United States	effectiveness	cross-sectional study	Limitations to the current study include that data are based on participant report; further, our sample is limited to early and midcareer pediatricians, which might also be perceived as a strength given that these pediatricians will likely be participating in MOC for many years. Although the participation rate among PLACES pediatricians who completed the MOC questions was high, the initial projec…	AAP PLACES offers a voice to pediatricians and emphasizes the need for the ABP to collaborate with early and midcareer pediatricians in finding relevant, low-cost avenues to fulfill MOC parts 2 and 4. Through collaboration, goals of the MOC process, including optimization of physician learning and improvement of professional practice and ultimately patient outcomes, can be realized	Yes	Not reported
Caballero, J. A.; Brown, S. P.	Engagement, not personal characteristics, was associated with the seriousness of regulatory adjudication decisions about physicians: a cross-sectional study	2019	BMC Medicine	17	1	https://dx.doi.org/10.1186/s12916-019-1451-1	medical practitioners	Statutory registration/occupational licensing	Complaints and discipline	We sourced the regulatory record data from national-level databases maintained by the GMC and MPTS. For general context, we analysed data on the whole population of physicians registered in the UK in the initial-referral period from 01 Jun 2012 (MPTS inception) to 31 Dec 2016 (310,659 in total). We focused our main analyses on the cases of all physicians referred for adjudication, which received …	United Kingdom	safety, effectiveness	cross-sectional study	As in every study of this kind, there remains the possibility of important latent confounds yet to be identified, incontrovertibly measured, and controlled for. However, the most important limitation of this study is that we analysed the population of a single country. Hence, our findings can only be fully generalized within the UK. Notwithstanding this, they can also generalize partially elsewhe…	All else being equal, we found no evidence for associations between the seriousness of regulatory adjudication outcomes and the age, race, sex, area of practice of referred physicians, or whether they qualified domestically or internationally. The only exception was a tendency for specialists to receive outcomes less serious than suspension or erasure, compared to non-GP/specialists that were not…	Yes	Yes - none
Cade, J. E.; Eccles, E.; Hartwell, H.; Radford, S.; Douglas, A.; Milliner, L.	The making of a nutrition professional: the Association for Nutrition register	2012	Public Health Nutrition	15	11	10.1017/S1368980011003338	nutritionists	Self-regulation/voluntary certification	0	The establishment of the Association for Nutrition in 2010 has presented an opportunity to review, revitalize and expand the UK Voluntary Register of Nutritionists. In the UK and elsewhere, there is a need for a specialist register of nutritionists with title protection as a public safeguard. The new structure will base professional registration on demonstration of knowledge and application in fi…	United Kingdom	safety, effectiveness	narrative review	Not reported	A new structure for the voluntary register of nutritionists held by the Association for Nutrition in the UK has been described. This is competency based, with one unified title, Registered Nutritionist. However, the new structure will be flexible to allow nutritionists to identify themselves in one or more of five specialist areas. The success of the register will need to be measured in terms of …	Yes	Not reported
Callaghan, M.; Ford, N.; Schneider, H.	A systematic review of task- shifting for HIV treatment and care in Africa	2010	Hum Resour Health	8		10.1186/1478-4491-8-8	health practitioners	Multiple	task shifting, delegation/supervision	We conducted a systematic literature review. Medline, the Cochrane library, the Social Science Citation Index, and the South African National Health Research Database were searched with the following terms: task shift*, balance of care, non-physician clinicians, substitute health care worker, community care givers, primary healthcare teams, cadres, and nurs* HIV. We mined bibliographies and corre…	sub-Saharan Africa	safety, quality, effectiveness, cost effective care	systematic review	The fact that over half of the studies that comprised the core of this review are not yet published in peer-reviewed journals is both strength and a limitation of this review. The aim of systematic reviews is to assemble data from both published and unpublished sources to minimize publication bias. However, the inclusion of unpublished studies may lead to the reporting of problematic information …	Task shifting is an effective strategy for addressing shortages of HRH in HIV treatment and care. Task shifting offers high-quality, cost-effective care to more patients than a physician-centered model. The main challenges to implementation include adequate and sustainable training, support and pay for staff in new roles, the integration of new members into healthcare teams, and the compliance of…	Yes	Yes - none
Cameron, A.	Impermeable boundaries? Developments in professional and inter-professional practice	2011	Journal of Interprofessional Care	25	1		health practitioners	Statutory registration/occupational licensing	Scope of practice regulation	In this article, boundaries can best be understood as â€˜interfaces, clear dividing lines between areas of different ownership or shared areas of contact' (Jones, 2007). Lamont and Molnar (2002) noted that professional boundaries emerged as a means to delineate between special and ordinary occupations. They suggested that â€˜(t)he issue was whether professions should be defined by their particula…	United Kingdom	effectiveness	narrative review	Not reported	Britain, in common with many countries, faces continued pressure from policy makers to reduce costs whilst at the same time improve the quality of healthcare. The reforms associated with the modernisation of the NHS have led to an examination of how services can be delivered in a more effective manner with particular attention paid to the role of professionals and the configuration of services. I…	Not reported	Yes - none
Campbell, C. M.; Parboosingh, J.	The Royal College experience and plans for the maintenance of certification program	2013	Journal of Continuing Education in the Health Professions	33 Suppl 1		https://dx.doi.org/10.1002/chp.21205	medical practitioners	Statutory registration/occupational licensing	Continuing competence - CPD	The Royal College of Physicians and Surgeons of Canada, in 2001, implemented a mandatory maintenance of certification (MOC) program that is required for fellows to maintain membership and fellowship. Participation in the MOC program is one of the recognized pathways approved by provincial medical regulatory authorities in Canada by which specialists can demonstrate their commitment to continued c…	Canada	safety, quality, effectiveness	narrative review	Not reported	Over the past 2 decades, the Royal College of Physicians and Surgeons of Canada has implemented and refined an evidence-informed system of continuing professional development to support, enhance and promote physician learning in practice. Although the MOC program has developed a number of innovative educational strategies and technological tools to support learning in practice, physicians continu…	Not reported	Not reported
Campbell, G.; Rollin, A. M.; Smith, A. F.	Cases relating to anaesthetists handled by the UK General Medical Council in 2009: methodological approach and patterns of referral	2013	Anaesthesia	68	5	https://dx.doi.org/10.1111/anae.12117	medical practitioners	Statutory registration/occupational licensing	Complaints and discipline	0	United Kingdom	quality, safety	cohort study	Not reported	This preliminary analysis of referrals concerning anaesthetists to the GMC has delineated patterns of referral and identified reasons why the most severe sanctions were applied. It has also suggested that further detailed study of a larger sample of individual cases may lead us to understand better the risks for infringements leading to disciplinary action and thus develop effective interventions…	Yes	Not reported
Campbell, T. D.; Penz, K.; Vandenberg, H.; Campbell, M.	A Closer Look at the Introduction of the NCLEX-RN in Canada	2019	Nursing leadership (Toronto, Ont.)	32	4	https://dx.doi.org/10.12927/cjnl.2020.26102	nurses	Statutory registration/occupational licensing	Qualification examinations	In 2015, the nursing faculty across most of Canada were informed by provincial nursing regulators that the America-based National Council Licensure Examination- Registered Nurse (NCLEX-RN) was going to replace the Canadian Registered Nurse Examination for our nursing students to become registered as nurses. This change in the exam has presented a number of challenges to both faculty and students …	Canada	effectiveness	narrative review	Not reported	The NCLEX-RN is a high-stakes exam with debatable outcomes and inadequate evidence for robust test validity. The NCSBN is currently redesigning the American exam so it can measure clinical judgment to better reflect current complex healthcare environments. Most nursing schools in the United States have developed their curriculums around this exam, and yet, healthcare organizations are finding tha…	Not reported	Not reported
Carè, Jenny; Steel, Amie; Wardle, Jon	Stakeholder attitudes to the regulation of traditional and complementary medicine professions: a systematic review	2021	Human Resources for Health	19	1	10.1186/s12960-021-00579-y	health practitioners	Multiple	0	0	International	safety, quality	systematic review	Firstly, one-third of studies was identified through hand and grey literature searching. This was likely due to varying definitions, terms and practices used across jurisdictions making a systematic search more difficult. The lack of consensus on T&CM definitions resulted in considerable heterogeneity that was compounded by differences in jurisdictional definitions of conventional medicine versus…	This systematic review identifies widespread consumer and practitioner support for the regulation of T&CM professions. Significantly, consumers and practitioners from all branches of health care are calling for greater independent governance of, and accountably for unregulated T&CM health care professions. The support for regulation derives from a need to safeguard the public by promoting practit…	Yes	Yes - declared
Carlton, Anne-Louise	The forces shaping regulation of the health professions in Australia: from'club government'to inclusive regulatory institutions	2017					health practitioners	Statutory registration/occupational licensing	Legislation and Regulatory institutions	Secondary research questions: â€¢What are the key features of occupational licensing or statutory registration of the health professions and how does it operate in Australia? â€¢What are the main changes that have occurred since the 1980s in the legislative underpinnings, scope and governance of Australian health professions regulatory regimes? â€¢How have various forces â€“institutions, interest…	Australia	effectiveness, cost effective regulation	case study	Yes - see section 12.3	Boundary work between and within professions is pervasive and a fundamental fact of professional life. It must be actively managed if workforce reform is to be progressed. Professional dominance is alive and well despite a relative decline in medical dominance. The dynamic of exclusion of the CAM professions continues, alongside incorporation of CAM modalities into conventional professional pract…	Not reported	Yes - see chapter 2 & Appendix 2.2
Carney, M.	Regulation of advanced nurse practice: its existence and regulatory dimensions from an international perspective	2016	Journal of Nursing Management	24	1	https://dx.doi.org/10.1111/jonm.12278	nurse practitioners/APN	Statutory registration/occupational licensing	Scope of practice regulation	The scholarly literature revealed a lack of clarity in definitions and terminology relating to the regulation of advanced practice. The reviewed documents related mainly to criteria for advanced nurse practice, knowledge level required for practice, advanced clinical competencies needed for extended practice and differences between the CNS and ANP. As a result, the scope of the literature search …	International	capacity of/access to workforce, safety	systematic review	Not reported	Regulatory systems have been developed to authorise advanced practice and professional certification for licensing or registration. Regulation and regulatory authority must work to protect public safety, yet most European countries do not regulate advanced practice or acknowledge the role. More discussion, debate and research in the area would lead to a greater under-standing of the role. Advance…	Yes	Not reported
Casey, D.; Choong, K. A.	Suicide whilst under GMC's fitness to practise investigation: Were those deaths preventable?	2016	Journal of forensic and legal medicine	37		http://dx.doi.org/10.1016/j.jflm.2015.10.002	medical practitioners	Statutory registration/occupational licensing	Complaints and discipline	Part 2 discusses how far FTP investigations should be recognised as a distinct suicide risk factor. By analysing firstly the high rate of suicide among doctors in general, the discussion will then assess the extent to which ongoing FTP investigation either exacerbates existing suicide tendencies or poses as an abnormally insurmountable challenge, so much so that it warrants consideration as an in…	United Kingdom	safety	narrative review	Not reported	The GMC has a duty of care towards its members and there should be procedural reform to tackle the inherent risk of suicide whilst under investigation.	Not reported	Not reported
Castner, Jessica; Grinslade, Susan; Guay, Jennifer; Hettinger, A. Zach; Seo, Jin Young; Boris, Lenore	Registered Nurse Scope of Practice and ED Complaint-Specific Protocols	2013	JEN: Journal of Emergency Nursing	39	5	10.1016/j.jen.2013.02.009	nurses	Statutory registration/occupational licensing	Scope of practice regulation	The use of complaint-specific protocols (CSPs)by emergency registered nurses (RNs) can improve ED efficiency. However, RN practice is influenced by regulatory environments that may facilitate or inhibit the use of protocols. A qualitative descriptive design was used to investigate how the RN's scope of practice relates to the use of CSPs in ED settings across states. Data were collected from stat…	United States	safety, quality, capacity of/access to workforce, efficiency	qualitative methods	This study provides a broad and cursory review of state boardâ€“ ofâ€“nursing documents and CSPs regarding the emergency RN's scope of practice. The research team reviewed static documents that may not always match the ongoing evolution of practice, legislative dialogue, and innovations occurring in each state. The results are not definitive to each state, facility, or individual RN. The research…	This study showed inconsistencies in the nurse's scope of practice among states related to the emergency RN initiation of CSPs. Relevant themes in board-of-nursing documentation regarding the implementation of CSPs include the following: cautiously within scope, intentionally silent/vague, and outside scope. This study showed that RNs are precluded from initiating CSPs in up to 7 states, accounti…	Not reported	Not reported
Castro-Palaganas, E.; Spitzer, D. L.; Kabamalan, M. M.; Sanchez, M. C.; Caricativo, R.; Runnels, V.; Labonte, R.; Murphy, G. T.; Bourgeault, I. L.	An examination of the causes, consequences, and policy responses to the migration of highly trained health personnel from the Philippines: the high cost of living/leaving-a mixed method study	2017	Human Resources for Health [Electronic Resource]	15	1	https://dx.doi.org/10.1186/s12960-017-0198-z	health practitioners	Multiple	0	Filipino health worker migration is best understood within the context of macro-, meso-, and micro-level factors that are situated within the political, economic, and historical/colonial legacy of the country. Underfunding of the health system and un- or underemployment were push factors for migration, as were concerns for security in the Philippines, the ability to practice to full scope or to h…	Philippines	portability/mobility, sustainability, quality, capacity of/access to workforce	mixed methods	Not reported	Grounded in a colonial legacy that has normalized labor migration as a means of social and economic mobility and propelled by the exigencies of neoliberal globalization, the Philippines has developed a sophisticated state apparatus that facilitates migration and encourages OFW remittances. HRH comprise an important sector of labor mi-grant flows and as such the Philippines continues to produce do…	Yes	No competing interests
Catlett, A. V.; Greenlee, R.	A retrospective comparison of dental hygiene supervision changes from 2001 to 2011	2013	Journal of Dental Hygiene	87	3		dental hygienists	Statutory registration/occupational licensing	Scope of practice regulation	The results of this study suggest that the majority of the states are moving toward a decrease in dental hygiene supervision in order to provide oral health care in public health settings such as schools, prisons, nursing homes and private homes, for homebound individuals. The mean change between 1993 to 2000 and 2001 to 2011 may suggest that the movement is accelerating with more states adopting…	United States	capacity of/access to workforce	quantitative	Not reported	This study examined the difference in the mean change of required supervision levels of dental hygienists for 2 different time frames. The required supervision level is decreasing over time. There is some evidence that the pace of relaxed supervision may be accelerating, with more states adopting fewer supervision regulations at a faster rate, since the p-value was over 0.05 (p-value=0.06). It is…	Not reported	Not reported
Chandra, S.; Patwardhan, K.	Allopathic, AYUSH and informal medical practitioners in rural India - a prescription for change	2018	Journal of Ayurveda and Integrative Medicine	9	2	http://dx.doi.org/10.1016/j.jaim.2018.05.001	medical practitioners, AYUSH practitioners, unqualified practitioners, medically trained auxiliaries	Statutory registration/occupational licensing	Entry to practice standards, Accreditation of training programs, natonal licensure examinations, continuing competence-CPD.	0	India	capacity of/access to workforce, cost effective care, equity	narrative review	Not reported	People living in rural areas constitute the bulk India's population but their access to health care is poor. The majority of health challenges are acute and need immediate medication in close proximity to where communities live. Strategies like enabling AYUSH practitioners to fill the gap in medical staffing is well-intentioned but will not help village communities, and may derail the spread of A…	Yes - none	Yes - none
Chandrashekar, P.; Jain, S. H.	Eliminating barriers to virtual care: implementing portable medical licensure	2020	American Journal of Managed Care	26	1	https://dx.doi.org/10.37765/ajmc.2020.41223	medical practitioners	Statutory registration/occupational licensing	Portability/mobility	Telemedicine offers a promising solution to the growing physician shortage, but state-based medical licensing poses a significant barrier to the widespread adoption of telemedicine services. We thus recommend a mutual recognition scheme whereby states honor each other's medical licenses. Successfully implementing mutual recognition requires policy, technological, and administrative changes, inclu…	United States	portability/mobility, cost effective care	commentary/opinion	Not reported	The United States' antiquated system of state-based medical licensure creates unnecessary hurdles that reduce the potential of telemedicine to address the growing physician shortage and improve access to care in rural and medically underserved areas. Mutual recognition, a scheme whereby states honor each other's medical licenses, is a comprehensive potential solution to enhance license portabilit…	Yes - none	Not reported
Chappell, K.; Newhouse, R.; Lundmark, V.; ElChamaa, R.; Jeong, D.; Gallagher, D. K.; Salt, E.; Kitto, S.	Methods of nursing certification in North America-A scoping review	2020	Nursing Outlook	68	4	https://dx.doi.org/10.1016/j.outlook.2020.04.003	nurse practitioners/APN	Statutory registration/occupational licensing	Continuing competence - CPD	The overall lack of nursing certification origin, focus, methodological rigor, and clear certification mastery criteria have hindered meaningful study of the relationship between nursing certification and patient outcomes. Common data elements, reporting standards, and observational studies linking common data elements and patient outcomes could guide future research and improve the transparency …	North America	effectiveness	systematic/scoping review	Not reported	This scoping review of the North American nursing certification literature identified multiple challenges for the nursing research community. The lack of methodological rigor and clear certification mastery criteria have prevented any meaningful study of the relationship of certification to practice or patient outcomes. Increasing the transparency of certification processes in the literature can …	Yes	Not reported
Chaudhry, Humayun J.; Gifford, J.; Hengerer, Arthur S.	Ensuring competency and professionalism through state medical licensing	2015	JAMA: Journal of the American Medical Association	313	18	http://dx.doi.org/10.1001/jama.2015.4017	medical practitioners	Statutory registration/occupational licensing	0	0	United States	0	commentary/opinion	None reported	There are challenges. State medical boards struggle to complete their duties in a timely manner when faced with decreased state funding, fewer staff, or both. Even though medical boards can revoke licenses summarily when misconduct by a physician is egregious or represents an imminent danger to public safety, diminished resources and other issues often lead to delays in board actions and, consequ…	None reported	Dr Chaudhry is the president and CEO of the Federation of State Medical Boards. Dr Gifford is the chair of the Federation of State Medical Boards and was a board member of the Alabama Board of Medical Examiners when this article was written. Dr Hengerer is the chair-elect of the Federation of State Medical Boards and chair of the New York State Board for Professional Medical Conduct.
Chaudhry, Humayun J.; Robin, Lisa A.; Fish, Eric M.; Polk, Donald H.; Gifford, J.	Improving access and mobility-The Interstate Medical Licensure Compact	2015	The New England journal of medicine	372	17	http://dx.doi.org/10.1056/NEJMp1502639	medical practitioners	statutory registration/occupational licensing	Other: Interstate Medical licensure compact	0	United States	0	commentary/opinion	0	Through economies of scale and reduction of redundancies in the licensure application process, the compact will probably save physicians time and effort, enabling both physicians and the health systems that increasingly employ them to respond more quickly to regional and national health care demands. Professional discipline will remain an important role of state boards, which already adjudicate c…	Yes	Yes - none
Ching, I. Chen; Mickelson, Ann M.	State Licensure/Certification Requirements for Personnel Serving Infants and Young Children With Special Needs and Their Families	2015	Infants & Young Children: An Interdisciplinary Journal of Early Childhood Intervention	28	4	10.1097/IYC.0000000000000046	health practitioners	Statutory registration/occupational licensing	Entry to practice standards	The trend toward inclusive and interdisciplinary service delivery in early intervention and early childhood special education has propelled collaboration focused on aligning respective standards for personnel preparation across professional organizations (V. D. Stayton, 2015). Representing what a state deems to be the minimum parameters necessary to ensure a licensee is ready to practice, licensu…	United States	portability/mobility	mixed methods	Although the purpose of this article was to provide an overview of national early childhood personnel licensure/certification requirements, the findings should be cautiously interpreted with three limitations in mind. First, the data collection spanned 5 months in 2013. As a result, the licensure/certification requirements reported in this article may not reflect the most current information in e…	The information presented in this study is fairly consistent with findings from previous research, which suggests that limited improvements have been made regarding efforts to increase consistency and alignment nationally within and across disciplines. Consequently, findings suggest that there remains a great demand for resources and efforts to be directed toward (1) the alignment between state a…	Yes	Yes - none
Chiu, H. J.; Tsay, S. L.; Tung, H. H.	A giant leap in the development of nurse practitioners in Taiwan: From statute to regulation	2016	Journal of the American Association of Nurse Practitioners	28	11	https://dx.doi.org/10.1002/2327-6924.12405	nurse practitioners/APN	Statutory registration/occupational licensing	Scope of practice regulation	A literature review was conducted to understand physician involvement, NP scope of practice, and written practice protocol. A simultaneous review of authoritative regulations, related to local statutes and regulations in the United States, was conducted.	Taiwan	capacity of/access to workforce	qualitative methods	Not reported	The statutes and regulations of NP practice represent a significant advance in NP development in Taiwan. Spelling out the NP scope of practice will promote the autonomy of NPs and recognize and support their role and function. The main contributions to establishing the NP scope-of practice regulations were the clarifications of the concepts of supervision, collaboration, and protocol use as well …	Not reported	Not reported
Choi, J. W.; Kim, K. K.; Lee, J.; Choi, D. J.; Kim, K. N.	Establishment of a dental license regulation authority is required in Korea: results of the Delphi technique	2017	Journal of Educational Evaluation for Health Professions	14		https://dx.doi.org/10.3352/jeehp.2017.14.11	dentists	Statutory registration/occupational licensing	Regulatory system strengthening	0	South Korea	effectiveness	cross-sectional study	Not reported	In addition to the establishment of a license regulation authority, other policies, such as a license renewal system, the strengthening of continuing education, and a tiered licensure system, were deemed necessary by the experts. A tiered licensure system is also a method in which the quality of dental services is managed, and in the United States, Germany, Japan, and China, there are tiered lice…	Yes	Yes - none
Clarke, David; Duke, Jan; Wuliji, Tana; Smith, Alyson; Phuong, Keat; Un, San; San, Un	Strengthening health professions regulation in Cambodia: a rapid assessment	2016	Human Resources for Health	14		10.1186/s12960-016-0104-0	health practitioners	Statutory registration/occupational licensing	Regulatory system	A desktop review of key laws, plans, reports and other documents relating to the regulation of the health professions in Cambodia (medicine, dentistry, midwifery, nursing and pharmacy); _x0001_ Key informant interviews with stakeholders in Cambodia (The term â€œstakeholdersâ€ refers to government officials, people working on health professional regulation, people working for the various health w…	Cambodia	efficiency, effectiveness	mixed methods	Not reported	We found that the current regulatory system only partially meets Cambodia's needs. A number of key regulatory functions are being performed, but overall, the current system was not designed with Cambodia's specific needs in mind. The existing system is also overly complex, with considerable duplication and overlap between governance and regulatory arrangements for the five regulated professions. …	Yes	Yes - declared
Clavelle, J. T.	Implementing institute of medicine future of nursing recommendations: A model for transforming nurse practitioner privileges	2012	Journal of Nursing Administration	42	9	http://dx.doi.org/10.1097/NNA.0b013e3182664d1f	nurse practitioners/APN	Statutory registration/occupational licensing	Scope of practice regulation	The Chief Nursing Officer can be a catalyst for change in influencing and transforming the breadth and impact of the practice environment for nurse practitioners at all levels. Kotter's 8-step process of creating major change provides a conceptual framework to sequence transformative change that is relevant to the scope of practice discussion (Figure 1).	United States	Capacity of/access to workforce	case study	Not reported	To influence organizational policy and transform the nursing practice environment for APRNs, CNOs must rise to the challenge to lead and transform care delivery models by partnering with their physician colleagues. The creation of a physician-led task force identified, addressed and removed scope of practice barriers, improved organizational clarity, met physician expectations and communication n…	Not reported	Yes - none
Coelho, P.	Relationship Between Nurse Certification and Clinical Patient Outcomes: A Systematic Literature Review	2020	Journal of Nursing Care Quality	35	1	http://dx.doi.org/10.1097/NCQ.0000000000000397	nurses	Statutory registration/occupational licensing	Continuing competence - CPD	0	International	safety	systematic review	First, the data extraction was conducted by only one researcher. Furthermore, the thematic analysis raised several valid points, supporting that nursing certification has a positive impact on patient outcomes. However, a closer observation notes that within the 29 outcomes studied across the 9 articles included in this literature review, only 11showed a significant improvement when correlated to …	Validated knowledge through nursing certification, although not robustly shown to have a positive impact on patient outcomes, revealed key findings that support its utilizationâ€”specifically, to improve patient outcomes such as HAIs and falls. Certification was not shown to have negative repercussions regarding patient outcomes; therefore, the evidence does not hinder proceeding with supportive …	Not reported	Not reported
Connell, J.; Buchan, J.	The impossible dream? Codes of Practice and the international migration of skilled health workers	2011	World Medical and Health Policy	3	3	10.2202/1948-4682.1175_x000D_10.1016/j.socscimed.2011.03.022; Lorenzo, F.M.E., Galvez-Tan, J., Icamina, K., Javier, L., Nurse migration from a source country perspective: Philippine country case study (2007) Health Services Research, 42 (3), pp. 1406-1418. , DO	health practitioners	WHO Code of Practice on International Recruitment of health personnel	0	0	International	portability/mobility, sustainability, effectiveness	narrative review	Not reported	The international migration of skilled health workers has increased significantly from the 1990s. Many source countries have expressed concern over losses of health workers, resulting in regional Codes of Practice and bilateral Memoranda of Understanding being established since 1999 to achieve more effective, equitable and ethical international migration. The finalisation of a Global Code in 2010…	Not reported	Yes - none
Corazzini, Kirsten N.; Anderson, Ruth A.; Mueller, Christine; Thorpe, Joshua M.; McConnell, Eleanor S.	Licensed practical nurse scope of practice and quality of nursing home care	2013	Nursing Research	62	5	http://dx.doi.org/10.1097/NNR.0b013e31829eba00	nurses	Statutory registration/occupational licensing	Delegation/supervision	Methods: The study design was a sequential explanatory mixed methods design of NPAs and Centers for Medicare and Medicaid quality measures of long-stay nursing home residents. In the qualitative strand, 51 NPAs and related administrative code were analyzed to classify guidance on RN and LPN practice; then, the coded data were transformed to quantitative indicators of specificity regarding LPN and…	United States	quality	mixed methods	First, the study was cross-sectional, which limits the ability to draw causal conclusions about these relationships. Second, the measures of quality have previously described limitations such as potentially inadequate risk adjustment as well as not capturing the full range of quality care dimensions (Arling et al., 2007; Castle & Ferguson, 2010). Moreover, higher QM prevalence rates may be an eff…	Care quality was better in states where the NPA clearly described LPN scope, but only when there was also greater RN availability (p G .05). Classifying scope of nursing practice regulations moves beyond traditional staffing measures to inform understanding of the effects of the RN-to-LPN staffing ratio on quality of care in nursing homes. Considerable empirical work remains to be done to explica…	Yes	Yes - none
Couper, I.; Ray, S.; Blaauw, D.; Ng'wena, G.; Muchiri, L.; Oyungu, E.; Omigbodun, A.; Morhason-Bello, I.; Ibingira, C.; Tumwine, J.; Conco, D.; Fonn, S.	Curriculum and training needs of mid-level health workers in Africa: a situational review from Kenya, Nigeria, South Africa and Uganda	2018	BMC health services research	18	1	http://dx.doi.org/10.1186/s12913-018-3362-9	non-medical practitioners	Statutory registration/occupational licensing	Entry to practice standards	Qualitative data indicated commonalities in scope of practice and in training programs across the four countries, with a focus on basic diagnosis and medical treatment. Older programs tended to be more didactic in their training approach and were often lacking in resources. Significant concerns regarding skills gaps and quality of training were raised. Nevertheless, quantitative data showed that …	Kenya, Nigeria, South Africa and Uganda	quality, effectiveness, capability	mixed methods	Our study provides useful insights on the appropriateness and relevance of MLW training in Africa, a topic that has received insufficient attention in the literature to date. However, as a cross-sectional rapid appraisal, the study also had a number of limitations. We were not able to undertake a comprehensive and detailed evaluation of MLW training and training institutions but relied on policy …	It is clear that MLWs address a major health need in Africa. It is also clear however that attention needs to be given to the content and pedagogic approach in training MLWs to ensure that fit-for-purpose graduates are better able to meet the demands of the workplace and the expectations of both health service managers and communities. Careful curricular review in relation to the burden of diseas…	Yes	Yes - none
Couto, J. G.; McFadden, S.; Bezzina, P.; McClure, P.; Hughes, C.	An evaluation of the educational requirements to practise radiography in the European Union	2018	Radiography	24	1	10.1016/j.radi.2017.07.009	radiographers	statutory registration/occupational licensing	Regulatory system strengthening	National competent authorities from all EU countries where the profession is regulated (n Â¼ 27) were invited to identify the legal requirements to practise radiography and the data was analysed using thematic analysis.	European Union	portability/mobility, safety	cross-sectional study	Not reported	The requirements to practise radiography across the EU are considerably heterogeneous. The disparity is visible in the themes that emerged from the thematic analysis: registration in a professional body, specialisms included in the regulated profession, programme duration and ECTS, academic level and subjects covered. Differences in education can compromise either the successful recognition of qu…	Not reported	Yes - none
Covell, C. L.; Primeau, M. D.; Kilpatrick, K.; St-Pierre, I.	Internationally educated nurses in Canada: predictors of workforce integration	2017	Human Resources for Health [Electronic Resource]	15	1	https://dx.doi.org/10.1186/s12960-017-0201-8	nurses - internationally educated	Statutory registration/occupational licensing	Competency assessment	The sample consisted of 2280 IENs, representative of all Canadian provincial jurisdictions. Since changes to the immigrant selection process in 2002, the IEN population in Canada has become more racially diverse with greater numbers emigrating from developing countries. Recent arrivals (after 2002) had high levels of human capital (knowledge, professional experience, language proficiency).Some, b…	Canada	effectiveness	cross-sectional study	The limitations of this study include a potential sample selection bias. Participants represent those who agreed to be contacted for research purposes and who were successful in obtaining licenses and employment as regulated nurses at the time of the study, thus eliminating those who are unemployed or are employed with temporary work visas. Methodologically, most predictors were assessed with one…	Nurses will continue to migrate from a wide variety of countries throughout the world that have dissimilar nursing education and health systems. Thus, IENs are not a homogenous group, and a â€œone size fits allâ€ model may not be effective for facilitating their professional recertification and employment in the destination country. Canada, as well as other countries, could consider using a case…	Yes	Yes - none
Craftman, A. G.; von Strauss, E.; Rudberg, S. L.; Westerbotn, M.	District nurses' perceptions of the concept of delegating administration of medication to home care aides working in the municipality: a discrepancy between legal regulations and practice	2013	Journal of clinical nursing	22	44624	https://dx.doi.org/10.1111/j.1365-2702.2012.04262.x	nurses, home care aides	Statutory registration/occupational licensing	Scope of practice regulation	The delegation of medical tasks involves responsibility and is regulated by law to avoid damage and injuries and to protect the patient. The delegation of the administration of medication is a multifaceted task. The delegating district nurse is responsible for the outcome and should also follow up the delegated task.	Sweden	cost effective care, safety, capability	qualitative methods	It was difficult to recruit DNs who could set aside time for an interview. Most DNs have no space in the schedules of for anything besides their daily work. Snowball sampling, in accordance with the work of Polit and Beck (2008), was therefore found to be a suitable strategy for recruiting participants. This could be seen as a limitation because of sampling bias and needs to be considered in the …	District nurses cannot manage their workload without delegating the administration of medication in the present organisational model of health care and social care. The statutes regarding delegating medicine tasks are also cumbersome and difficult to incorporate for district nurses who are responsible for the delegation.	Yes	Yes - none
Cutcliffe, J. R.; Bajkay, R.; Forster, S.; Small, R.; Travale, R.	Nurse migration in an increasingly interconnected world: the case for internationalization of regulation of nurses and nursing regulatory bodies	2011	Archives of Psychiatric Nursing	25	5	https://dx.doi.org/10.1016/j.apnu.2011.03.006	nurses	Statutory registration/occupational licensing	International regulation	Psychiatric/Mental Health nursing has a long history of professional self-regulation; nevertheless, interest in how governments protect consumers of health care from poor or dangerous practice(s) is on the increase. Correspondingly, there have been calls, in several parts of the world, for greater watchfulness and due diligence from regulatory bodies. Mindful of the concept of globalization and t…	International	safety, portability/mobility	narrative review	Not reported	There should be an international oversight body, and although we add our own voice and support to those already highlighting these issues, we recognize that because of the global magnitude and the inherent complexity of the issues, decisive solutions and actions will not be easy and will require the cooperation of governments and organizations to bring about needed changes.	Not reported	Not reported
da Silva, Adaiele Lucia Nogueira Vieira; da Silva Candido, Mariluci Camargo Ferreira; Duarte, Sebastião Junior Henrique; dos Santos, Regina Maria	Complaints filed against nursing professionals	2016	Nursing Ethics	23	8	10.1177/0969733015587777	nurses	Statutory registration/occupational licensing	Complaints and discipline	Retrospective, analytical desk research of 111 complaints received by COREN-MS in 2003â€“2013was carried out. Characterizations of complainant, professionals investigated, and complaints were the variables investigated.	Brazil	quality, safety	cohort study	Not reported	The study of the complaints filed at the Regional Board of Nursing of Mato Grosso do Sul provides a picture of the reality in the state, mapping the Brazilian reality which may reflect that of the other states in the country. Most complaints against nursing professionals filed with COREN-MS were grounded in inter professional relationships, iatrogenic events, professional liability, and unlicense…	Yes - none	Yes - none
Dambisya, Y. M.; Matinhure, S.	Policy and programmatic implications of task shifting in Uganda: a case study	2012	BMC health services research	12		http://dx.doi.org/10.1186/1472-6963-12-61	health practitioners	Multiple	Scope of practice regulation	Policy makers understood task shifting, but front-line health workers had misconceptions on the meaning and intention(s) of task shifting. Examples were cited of task shifting within the Ugandan health system, some formalized (e.g. psychiatric clinical officers), and some informal ones (e.g. nurses inserting IV lines and initiating treatment). There was apparently high acceptance of task shifting…	Uganda	capacity of/access to workforce, cost effective care, safety, quality	cross-sectional study	The study covered only facilities along the East-West axis of the country; it was not possible to make contact with the relevant authorities in the northern region for inclusion in the study. Secondly, the private sector was not included in the case study due to lack of timely communication with the various role players, such as the FBOs and professional associations. However, with the interviews…	Task shifting was happening in Uganda on a wide scale, at various levels of care, in many forms. The main driver for task shifting appeared to be low HRH density coupled with the high demand for healthcare services. Most of the task shifting was happening without enabling policy, regulations or legal protection for those who undertook delegated tasks, though there were successful examples of task…	Yes	Yes - none
Das, S.; Barnwal, P.	The need to train uncertified rural practitioners in India	2018	Journal of International Medical Research	46	1	http://dx.doi.org/10.1177/0300060517724948	unregistered health practitioners	Multiple	scope of practice regulation	The Indian medical establishment opposes the view that training of URPs might be a practical and expedient response to the severe shortage of trained providers, especially given that URPs are already inherently associated with the communities that they serve. The opinion that such training can complement better regulation and improve the public health care system contradicts the position of the m…	India	safety, capacity of/access to workforce	commentary/opinion	Not reported	Uncertified rural practitioners (URPs) without formal medical qualification occupy an indispensable yet dangerous position in the rural health care system in India. The low cost, close proximity, and higher health hazards in rural areas along with the inability of established health-care setups to fulfill existing demands have favored the flourishing trade of URPs. Irrational and dangerous drug p…	Yes - none	Yes - none
Dave Davis, D. A.; McMahon, G. T.	Translating evidence into practice: Lessons for CPD	2018	Medical Teacher	40	9	https://dx.doi.org/10.1080/0142159X.2018.1481285	health practitioners	Statutory registration/occupational licensing	Continuing competence - CPD	While many causes have been identified, the continuing professional development (CPD) of physicians and other health professionals represents a widely underutilized strategy to close the gap and improve healthcare quality and safety. We assert that safe and effective clinical care is highly dependent on CPD and outline a series of recommendations to help organizations achieve their mission of bet…	International	safety, effectiveness	narrative review	Not reported	The evidence: Despite the clear evidence of the potential impact of CPD based in learning theory and science, some CPD providers, health systems, and clinicians themselves implement less-than-effective effective learning strategies. This phenomenon is the product of several factors: within health systems, a lack of recognition of the importance of ongoing, system-linked professional education; am…	Not reported	Yes - none
Davies, J.; Hughes, R.; Margetts, B.	Towards an international system of professional recognition for public health nutritionists: a feasibility study within the European Union	2012	Public Health Nutrition	15	11	10.1017/s1368980012000547	nutritionists	Voluntary certification	0	A pan-European certification scheme for public health nutritionists. A multistage iterative process was used to: 1. describe and explore existing, accessible and relevant professional recognition systems in the European Union; 2. propose a system to suit pan-European application; and 3. test the feasibility of the proposed system via a process of key stakeholder consultation.	European Union	quality	mixed methods	The feasibility of the system was dependent on a range of logistical parameters, including: 1. the establishment of international consensus standards for certification (competency standards); 2. the establishment of an international certification agency with the appropriate credibility, capability and capacity to govern the system; 3. the establishment of a pool of peer reviewers with suitable tr…	There is considerable stakeholder enthusiasm for a voluntary pan-European professional certification model to assist PHN workforce development across Europe. This enthusiasm is however tempered with considerations of the resources and processes required to ensure the system has integrity and credibility, without which a certification system has limited utility to individual practitioners or the p…	Yes	Yes - none
De Souza, J. I. M., Jr.; de Araújo, D. S.; Barbosa, G. V.; Letouze, P.	An International Accreditation System for Healthcare Professionals Based on Blockchain	2019	International Journal of Information and Education Technology	9	7	10.18178/ijiet.2019.9.7.1247	health practitioners	Accreditation of health professions education	credentialing/ certification	For health practitioners, accreditation processes are necessary for their career development. The importance is not restricted to attesting competencies and skills, it may even certify that some professionals are legally capable and authorized to perform a specific complex procedures, such as kidney transplantation. For example, physicians are crossing national borders with their practice, especi…	Other:	effectiveness	descriptive study	Not reported	The complete implementation of the IAS for healthcare professionals based on blockchain for multiple societies require a debate among these societies to ensure a decentralized autonomous system, and desirably, the creation of a non-profit organization that hosts the IAS. We believe that this new organization would promote knowledge sharing without effort, and with time, the interaction within the…	Yes	Not reported
Dejene, D.; Yigzaw, T.; Mengistu, S.; Ayalew, F.; Kahsaye, M.; Woldemariam, D.	Exploring health workforce regulation practices and gaps in Ethiopia: a national cross-sectional study	2019	Global Health Research and Policy	4	1	10.1186/s41256-019-0127-x	health practitioners	Statutory registration/occupational licensing	Regulatory system strengthening	We conducted a mixed methods cross-sectional survey using structured interview with a national representative sample of health professionals and key informant interviews with health regulators and managers. We used two stage stratified cluster sampling to select health professionals. The quantitative data were subjected to descriptive and multivariable logistic regression analysis. We conducted t…	Ethiopia	effectiveness	mixed methods	Our study included only a negligible number of health professionals with postgraduate qualifications. We also recognize that the findings may not be generalizable to health professionals in the private sector. We acknowledge that a cross-sectional study based on self-report is susceptible to recall and social desirability biases.	Health professionals were not regulated well due to limited capacity of regulators. This might have affected quality of patient care. To ensure effective implementation of health professional regulation, legislations should be translated into actions. Draft guidelines, directives and tools should be finalized and endorsed. Capacity of the regulators and health facilities needs to be built. Reinst…	Yes	Yes - none
DeLoughery, E. P.	Diversity in Professionalism Framings Across U.S. Medical Boards	2019	The Journal of legal medicine	39	3	http://dx.doi.org/10.1080/01947648.2019.1664956	medical practitioners	Statutory registration/occupational licensing	Professionalism - definition	Of the 55 states and territories, integrity was the most common professionalism framing (40.0%), followed by excellence (23.6%), behavior (12.7%), mixed (9.1%), unclear (9.1%), and absent (5.5%). Although integrity was the most common framing, diversity exists among medical boards, which could lead to board misunderstandings of incidents labeled as professionalism violations and ineffective remed…	United States	quality	qualitative methods	Not reported	Licensing boards display diversity in professionalism framings, with patterns being mostly consistent across geographic regions. Integrity is the most popular framing, followed by excellence and behavior. Considering widely diverse skill sets as professionalism issues hinders effective training and remediation, making it more likely that an offending physician will not receive needed assistance. …	Not reported	Not reported
Delva, Sabianca; Nkimbeng, Manka; Chow, Sotera; Renda, Susan; Han, Hae-Ra; D'Aoust, Rita	Views of regulatory authorities on standards to assure quality in online nursing education	2019	Nursing Outlook	67	6	10.1016/j.outlook.2019.06.011	nurses	Statutory registration/occupational licensing	Accreditation of training programs	Individual interviews were conducted with the leaders from four accrediting, licensing and certifying organizations in nursing about their perspectives on quality standards for online education.	United States	quality	qualitative methods	The interviewee list was limited to four participants; however, these interviewees are leaders of large bodies that set priorities for the nursing profession and practice. Participants were recruited from different types of organizations (accreditation, certification, and licensing) involved in setting decisions on standards for nursing leaders. Most of our participants were experienced in nursin…	This paper has substantial implications for discussions around setting standards for quality in online education for nursing students and nursing education. While this new paradigm of online learning is embraced in nursing education, efforts are still needed to ensure that student learning is not being compromised. We have to ensure there is equity for every student enrolled without differential …	Not reported	Not reported
DePriest, K.; D'Aoust, R.; Samuel, L.; Commodore-Mensah, Y.; Hanson, G.; Slade, E. P.	Nurse practitioners' workforce outcomes under implementation of full practice authority	2020	Nursing Outlook	68	4	10.1016/j.outlook.2020.05.008	nurse practitioners/APN	Statutory registration/occupational licensing	Scope of practice regulation	0	United States	capacity of/access to workforce	quantitative	The ACS data do not differentiate between NPs and certified nurse midwives. These two advanced practice registered nurse providers ideally should be considered separately, as they likely would respond differently to full practice authority. However, the bias caused by this grouping may have been small because nurse midwives represent a small fraction of all advanced practice registered nurse prov…	This study's results contribute to a growing body of evidence that full practice authority laws may help states address local area shortages of primary care providers. NPs are more likely to locate in primary care provider shortage areas in states that have implemented full practice authority for NPs than in restricted/reduced practice states. Full practice authority was also marginally associate…	Not reported	Not reported
Dickinson, M.; Duffield, C.; Bichel-Findlay, J.; Travaglia, J.	Clinician Engagement in Quality: A Literature Review	2021	Quality Management in Health Care	30	1	10.1097/qmh.0000000000000287	health practitioners	Multiple	0	Understandings of quality	International	quality, safety	systematic review	The literature review identified 18 studies focused on the engagement of clinicians in quality improvement activities. These studies varied in the professional group involved, and while some studies involved a size-able study population, most involved small numbers of discrete professional groups and limited ability to draw conclusions for the clinical workforce generally. No study was able to dr…	This article identified 18 studies where the understanding of quality by clinicians and their level of engagement with the process are investigated. We found that there has been no comprehensive study that explores the development of an agreed-upon definition and measurement of quality or clinician understanding and engagement in quality. The studies conducted have been small and discipline-speci…	Not reported	Yes - none
Diesfeld, K.; Godbold, R.; Wells, C.; Bialocerkowski, A.	Legal rehabilitation of health professionals in New Zealand...including commentaries by Wells C, Bialocerkowski A, and Bilham J	2010	International Journal of Therapy & Rehabilitation	17	4	10.12968/ijtr.2010.17.4.47310	health practitioners	Statutory registration/occupational licensing	Complaints and discipline	A range of cases were considered to assess what rehabilitation consists of, and when disciplinary boards choose to use it. Where discrepancies between decisions gave rise to questions, further analysis was carried out.	New Zealand	safety, effectiveness	case study	Not reported	Further clarification in future decisions is expected based on a recent decision. In August 2009, the Tribunal offered rehabilitation to a nurse based on precedent and called for greater consistency. In Nur09/116P: 9, the Tribunal cited relevant principles from two court cases. First, the Tribunal cannot ignore the rehabilitation of practitioners. Secondly, while public confidence in the professi…	Not reported	Yes - none
Dingman, D. A.; Schmit, C. D.	Authority of pharmacists to administer human papillomavirus vaccine: Alignment of state laws with age-level recommendations	2018	Public Health Reports	133	1	10.1177/0033354917742117	pharmacists	Statutory registration/occupational licensing	Scope of practice regulation	Using information from the Centers for Disease Control and Prevention's (CDC's) Public Health Law Program database, we identified state laws in effect as of January 1, 2016, giving pharmacists authority to administer vaccines. We used a standardized analysis algorithm to determine whether states' laws (1) authorized pharmacists to administer HPV vaccine, (2) required third-party authorization for…	United States	capacity of/access to workforce, capability	policy/legal/regulatory analysis	The CDC database uses a methodology that applies conservative, narrow interpretations to ambiguous or overlapping statutes and regulations. For example, laws in Alabama, Mississippi, Tennessee, and Washington allowed pharmacists to do â€œdrug administration.â€ Although this wording could reasonably be interpreted as authorizing a pharmacist to administer vaccines, the CDC database consistently i…	Most states permitted pharmacists to administer HPV vaccines only to boys and girls older than 11 or 12, which may hinder achievement of the Healthy People 2020 goal for HPV vaccination. Efforts should be made to strengthen the role of pharmacists in addressing this public health issue.	Yes	Yes - none
Dixon-Woods, M.; Yeung, K.; Bosk, C. L.	Why is U.K. medicine no longer a self-regulating profession? The role of scandals involving "bad apple" doctors	2011	Social Science & Medicine	73	10	https://dx.doi.org/10.1016/j.socscimed.2011.08.031	medical practitioners	Statutory registration/occupational licensing	Governance	In this essay, we describe and explain how the social contract between doctors and the state in the UK came to be rewritten, focusing in particular on the role played by scandals involving â€œbad appleâ€ doctors. We present our analysis in two parts. First, we describe the collegial model of self-regulation of medicine that endured for 150 years. We identify its recent erosion and replacement wi…	United Kingdom	effectiveness	historical analysis	Not reported	This article identifies the role played by a series of medical scandals in the UK, occurring from the mid- 1990s onwards, in ending a collegial model of self-regulation of the medical profession that had endured for 150 years. The state's original motive in endorsing professional self-regulation was to resolve the principal agent problem inherent in the doctor patient relationship. The profession…	Yes	Not reported
Dlamini, C. P.; Khumalo, T.; Nkwanyana, N.; Mathunjwa-Dlamini, T. R.; Macera, L.; Nsibandze, B. S.; Kaplan, L.; Stuart-Shor, E. M.	Developing and Implementing the Family Nurse Practitioner Role in Eswatini: Implications for Education, Practice, and Policy	2020	Annals of global health	86	1	https://dx.doi.org/10.5334/aogh.2813	nurse practitioners/APN	Statutory registration/occupational licensing	Continuing competence - CPD	Education, policy, regulation, and practice are inextricably connected. No one part of this initiative to development and implement the FNP role in Eswatini can stand alone and when components are implemented singly, the results are suboptimal and may have unintended consequences. Excellent educational programs, high level policy and regulatory standards developed in silos may result in FNPs who …	Eswatini	capacity of/access to workforce, quality	case study	Not reported	Outcomes from this quality improvement initiative demonstrate that it is feasible to develop and implement a locally responsive, competency-based FNP program in a low resource setting and enroll students, despite time and financial constraints. Adapting the curriculum and SOP from western countries can provide a foundation for program development but revision to assure that the program is respons…	Yes	Yes - none
Donald, F.; Martin-Misener, R.; Bryant-Lukosius, D.; Kilpatrick, K.; Kaasalainen, S.; Carter, N.; Harbman, P.; Bourgeault, I.; DiCenso, A.	The primary healthcare nurse practitioner role in Canada	2010	Nursing leadership (Toronto, Ont.)	23 Spec No 2010			nurse practitioners/APN	Statutory registration/occupational licensing	Scope of practice regulation	This paper was developed using the results of the scoping review of the literature and key informant interviews conducted for a decision support synthesis commissioned by the Canadian Health Services Research Foundation (CHSRF) and the Office of Nursing Policy in Health Canada (DiCenso et al. 2010b). The literature review and interviews were carried out to develop a better understanding of advanc…	Canada	capacity of/access to workforce, quality, equity	systematic/scoping review	Not reported	Although there have been some successes, legislation and regulation issues continue to create barriers to PHCNP practice, restricting role integration and compromising efficiencies. Many papers in our scoping review reported legislative and regulatory restrictions on PHCNP scope of practice (e.g., Advisory Committee on Health Human Resources et al. 2001; de Witt and Ploeg 2005; DiCenso et al. 200…	Yes	Not reported
Dower, C.; Moore, J.; Langelier, M.	It is time to restructure health professions scope-of-practice regulations to remove barriers to care	2013	Health Affairs	32	11	https://dx.doi.org/10.1377/hlthaff.2013.0537	health practitioners	Statutory registration/occupational licensing	Scope of practice regulation	Regulation and licensure of health professionalsâ€”nurses, physicians, pharmacists, and othersâ€”currently falls to the states. State laws and regulations define legal scopes of practice for these practitioners. Concern is growing that this system cannot support workforce innovations needed for an evolving health care system or for successful implementation of the Affordable Care Act. Existing st…	United States	effectiveness, efficiency	commentary/opinion	Not reported	The success of Affordable Care Act (ACA) initiatives that expand access to health care services requires a workforce capable of working efficiently and effectively in team-based models of care. The state-based system for health professions regulation as it operates today is not well suited to supporting the necessary transformation of the workforce. Policy reforms are urgently needed to transform…	Not reported	Not reported
Driessen, J.; Settle, D.; Potenziani, D.; Tulenko, K.; Kabocho, T.; Wadembere, I.	Understanding and valuing the broader health system benefits of Uganda's national Human Resources for Health Information System investment	2015	Human Resources for Health	13		10.1186/s12960-015-0036-0	health practitioners	Human Resources for Health Information System (HRHIS)	information systems	This case study describes Uganda's Human Resources for Health Information System (HRHIS), implemented with support from the US Agency for International Development, and documents perceptions of its impact on the health labour market against the backdrop of the costs of implementation. Through interviews with end users and implementers in six different settings, we document pre-implementation data…	Uganda	sustainability, efficiency, effectiveness, cost effective regulation	case study	Not reported	The immediate effect of an HRIS is improved data management, which has the potential to translate into more informed decision-making and more tailored policies and ultimately galvanize improvements in the broader health system [14]. A more efficient and responsive approach to HRH allows the health sector to recruit the best candidates, train employees in needed skills and deploy trained personnel…	Not reported	Not reported
Driscoll, A.; Harvey, C.; Green, A.; Weatherby, R. P.; Liew, D.; Prentice, D.; Lord, J.; Lee, G.; Crellin, D.; Dobroff, N.; Heland, M.	National nursing registration in Australia: a way forward for nurse practitioner endorsement	2012	Journal of the American Academy of Nurse Practitioners	24	3	https://dx.doi.org/10.1111/j.1745-7599.2011.00711.x	nurse practitioners/APN	Statutory registration/occupational licensing	Scope of practice regulation	Standards for endorsement of registration of nurses as nurse practitioners The move to national registration of health professionals and the creation of the Nursing and Midwifery Board of Australia (NMBA) provides both challenges and opportunities for the regulation of nurse practitioners(NPs) in Australia	Australia	safety, quality, capability, effectiveness	narrative review	Not reported	As Australia moves to national registration and broad primary healthcare reform, it is vital that there is a consistent endorsement process that delivers NPs of the highest standard and allows for efficient use of their skills and expertise. Any endorsement process needs to be based on the two pillars of the ANMC competency standards; a decision-making framework such as that included in the NBV's…	Not reported	Not reported
Dunn, J. M.; Steel, A. E.; Adams, J.; Lloyd, I.; De Groot, N.; Hausser, T.; Wardle, J.	Characteristics of global naturopathic education, regulation, and practice frameworks: results from an international survey	2021	BMC Complement Medicine and Therapies	21	1	10.1186/s12906-021-03217-1	T&CM practitioners	Multiple	0	This cross-sectional survey utilized purposive sampling of 65 naturopathic organisations (educational institutions, professional associations, and regulatory bodies) from 29 countries. Organizational representatives completed an on-line survey, conducted between Nov 2016 - Aug 2019. Frequencies and cross-tabulation statistics were analyzed using SPSSv.25. Qualitative responses were hand-coded and…	International	safety, quality, capability, capacity of/access to workforce	cross-sectional study	Due to the nature of the survey, and overlapping regulatory groups, analysis is largely descriptive. As the survey was limited to the English language there may have been some cultural or linguistic differences in interpretation, reporting and participation. Additionally, not every country was represented as educational institution participation was limited to 16 of 25 countries, professional ass…	Education and regulation of the naturopathic profession has significant heterogeneity, even in the face of global calls for consistent regulation that recognizes naturopathy as a medical system. Standards are highest and consistency more apparent in countries with regulatory frameworks.	Yes	Yes - declared
Dynes, Michelle; Tison, Laura; Johnson, Carla; Verani, Andre; Zuber, Alexandra; Riley, Patricia L.	Regulatory Advances in 11 Sub-Saharan Countries in Year 3 of the African Health Profession Regulatory Collaborative for Nurses and Midwives (ARC)	2016	JANAC: Journal of the Association of Nurses in AIDS Care	27	3	10.1016/j.jana.2015.11.004	nurse practitioners/APN	Statutory registration/occupational licensing	Scope of practice regulation	In 2011, the U.S. Centers for Disease Control and Prevention (CDC), with funding from PEPFAR, began an innovative 4-year initiative, the African Health Profession Regulatory Collaborative for Nurses and Midwives (ARC), to strengthen nursing regulation. The ARC convened nursing and midwifery leadership from 17 countries in East, Central, and Southern Africa (ECSA) in a cross-country collaboration …	sub-Saharan Africa	capacity of/access to workforce, capability	mixed methods	The RFF is a self-evaluation tool, with an inherent potential for bias. For example, country teams may have felt pressure to report higher RFF scores than what was factual in order to put their country or Quad team in a more positive light. Also, during the project period, some leadership changes within the Quads occurred that may have influenced the comparability of before-and-after scoring on t…	The ARC initiative has demonstrated that sustained investment in a south-to-south, regional collaboration can yield important and measurable impacts on health workforce regulation. These advances are integral to nationally owned quality assurance for HIV service delivery and increased access to HIV testing and treatment through task sharing. By establishing CPD programs, expanding scopes of pract…	Yes	Yes - none
Elison, Nila K; Verani, Andre R; McCarthy, Carey	National nursing and midwifery legislation in countries of South-East Asia with high HIV burdens	2015	WHO South-East Asia journal of public health	4	102		nurses and midwives	Statutory registration/occupational licensing	Regulatory frameworks	0	South East Asia - India, Myanmar, Nepal, Thailand	sustainability, effectiveness	policy/legal/regulatory analysis	First, section seven of the Indian Nursing Council Act was not included in the version available on the council's website, nor were requests for it fulfilled, thus it was not reviewed. It is possible that particular section addresses one or more of the aforementioned elements from the ICN Model Nursing Act. The second limitation lies in the nature of the review carried out. National acts are a pr…	The national nursing acts of India, Thailand, Myanmar and Nepal were all fairly comprehensive, containing 15â€“20 elements of the 21 elements in the ICN Model Nursing Act.21 Continuing education was the only element not included in any act. Given the importance of continuing education to quality of practice in HIV care and other areas, this is a problematic finding; however, the study did not ass…	Yes	Yes - none
Elkin, K.; Spittal, M. J.; Elkin, D.; Studdert, D. M.	Removal of doctors from practice for professional misconduct in Australia and New Zealand	2012	BMJ quality & safety	21	12	https://dx.doi.org/10.1136/bmjqs-2012-000941	medical practitioners	Statutory registration/occupational licensing	Complaints and discipline	Multivariable regression analysis of485 cases in which tribunals found doctors guilty of professional misconduct. The cases came from four Australian states (New South Wales, Victoria, Queensland and Western Australia) and New Zealand and were decided over a 10-year period (1 January2000e30 September 2009)	Australia and New Zealand	safety, quality, effectiveness	cross-sectional study	As with any content analysis of decisions in an adversarial legal system, the data accessible through determinations were necessarily constrained, both by the information parties chose to bring to tribunals and by how tribunals chose to express their written findings. Moreover, interpretations and coding of this information, particularly the explanations for misconduct variable, introduced anothe…	The conceptualisation of professional misconduct introduced in this study offers a new way of understanding how some bodies that oversee the conduct of health professionals pursue their protective function, in particular, when and why they choose to deploy the most potent sanction at their disposal. Our study suggests that standard descriptors of disciplinary caseloads (ie, misconduct type) are o…	Yes	Yes - none
Fan, A. P.; Tran, D. T.; Kosik, R. O.; Mandell, G. A.; Hsu, H. S.; Chen, Y. S.	Medical education in Vietnam	2012	Medical Teacher	34	2	10.3109/0142159X.2011.613499	medical practitioners	Statutory registration/occupational licensing	Accreditation of training programs, National Licensing Exams	We used PubMed and Google with search terms such as â€˜â€˜medical education'', â€˜â€˜medical curricula'' and â€˜â€˜Vietnam'' both in English and Vietnamese. Data from the web pages of Vietnamese medical schools were also gathered. Additionally, academic and gray literature were obtained from government agencies, such as the Vietnamese Ministry of Health and the Ministry of Education and Training.	Vietnam	quality, effectiveness	qualitative methods	Not reported	Medical training in Vietnam is extremely costly both in terms of time and money. Medical educators should consider limiting the number of mandatory course hours devoted to non-medical subjects, such as politics or even the basic sciences. Such time could then be used to teach more contemporary medical topics, such as genetics, molecular medicine, humanities, and mental health. In addition, the de…	Yes	Yes - none
Fan, A. Y.; Xu, J.; Li, Y. M.	Evidence and Expert Opinions: Dry Needling versus Acupuncture (II) - The American Alliance for Professional Acupuncture Safety (AAPAS) White Paper 2016	2017	Chinese Journal of Integrative Medicine	23	2	10.1007/s11655-017-2800-6	T&CM practitioners and medical practitioners	Statutory registration/occupational licensing	Entry to practice standards	White paper consensus	United States	safety	commentary/opinion	Not reported	Dry needling is a subset of acupuncture, also called trigger point acupuncture. As the term indicates, it involves the procedure of piecing skin and other tissues of the body with different sized needles and is an invasive therapy instead of a manual therapy. For patients' safety, practitioners should meet the standards required for licensed acupuncturists and physicians, as American Medical Asso…	Not reported	Yes - none
Fealy, G. M.; Casey, M.; O'Leary, D. F.; McNamara, M. S.; O'Brien, D.; O'Connor, L.; Smith, R.; Stokes, D.	Developing and sustaining specialist and advanced practice roles in nursing and midwifery: A discourse on enablers and barriers	2018	Journal of clinical nursing	27	19-20	https://dx.doi.org/10.1111/jocn.14550	nurses and midwives	statutory registration/occupational licensing	Scope of practice regulation	We analysed and synthesised of 36 research articles, reviews and discussion papers on enablers and barriers in the development and sustainability of expanded practice roles. Results: Several factors enable role expansion, including: role clarity; credentialing and endorsement; availability of education for expanded roles; individual practitioners' dispositions towards role expansion; support from…	International	capability, access, sustainability	systematic/rapid review	This discursive paper was based on the method of rapid review. Although rapid reviews can be useful in synthesising evidence in timeâ€sensitive situations (O'Leary et al., 2017), there are limitations to the method. These include the risk that streamlining the search and screening steps may result in some pertinent evidence being missed, thereby introducing the potential for bias in reporting th…	Enabling nurses and midwives to practice to their full scope of education and expertise is a global challenge for disciplinary leadership, a national challenge for professional regulation and a local challenge for employers and individual clinicians. These challenges need to be addressed through multi stakeholder coordinated efforts at these four levels. Relevance to clinical practice: This discu…	Yes	Yes - none
Feldacker, C.; Pintye, J.; Jacob, S.; Chung, M. H.; Middleton, L.; Iliffe, J.; Kim, H. N.	Continuing professional development for medical, nursing, and midwifery cadres in Malawi, Tanzania and South Africa: A qualitative evaluation	2017	Plos ONE	12	10	10.1371/journal.pone.0186074	medical practitioners, nurses and midwives	Statutory registration/occupational licensing	Continuing competence - CPD	Qualitative evaluations in Malawi, Tanzania and South Africa (RSA) were conducted using key informant interviews (KIIs) and focus group discussions (FGDs) in each country to identify barriers and enablers of effective HIV/TB-related CPD. Key stakeholders represented CPD implementers, regulators, and developers. HCWs were purposively sampled from high disease burden districts; each HCW completed b…	Malawi, South Africa, Tanzania	effectiveness, quality, sustainability, capability	mixed methods	First, the largely qualitative study was intended to be both small-scale and rapidly implemented to explore HCW experiences and expert opinions, reducing the scope of the activity. Second, in each country, key staff interviewed were largely selected by convenience sample and fewer participants than expected attended the workshops, potentially reducing the representativeness of the findings. Cauti…	CPD is but one critical component in a spectrum of interventions needed to strengthen healthcare service delivery in the sub-Saharan African region. Ultimately, sustained improvements in this arena will require a coordinated, long-term, and holistic effort that addresses all aspects of health care strengthening wages, working conditions, health education, accreditation/regulation, and information…	Yes	Yes - none
Fletcher, Carol E.; Mitchinson, Allison R.; Trumble, Erika; Hinshaw, Daniel B.; Dusek, Jeffery A.	Providers' and Administrators' Perceptions of Complementary and Integrative Health Practices Across the Veterans Health Administration	2017	Journal of Alternative & Complementary Medicine	23	1	10.1089/acm.2016.0236	nurse practitioners/APN	Multiple	0	Qualitative interviews of providers and administrators	United States	capacity of/access to workforce, choice	mixed methods	The findings reported in this paper are preliminary and may be limited by the small number of sites involved and self-selection of respondents due to their interest in CIH. However, they are consistent with the findings from the first portion of the study at the authors' local site.8 In addition, the sites in the currently reported portion of the study represent a variety of geographic locations …	Almost half of active-duty military personnel report the use of at least one type of complementary and integrative health therapy. As active-duty personnel transition to veteran status, both their physical and mental healthcare needs can potentially benefit from these therapies. The Veterans Health Administration must actively support local enthusiastic complementary and integrative health propon…	Yes	Yes - none
Fournier, Cathy; Reeves, Scott	Professional status and interprofessional collaboration: A view of massage therapy	2012	Journal of Interprofessional Care	26	1	10.3109/13561820.2011.606380	health practitioners	Multiple	professionalisation, interprofessional collaboration	An exploratory case study approach (Yin, 2003) was employed to investigate health professionals' views of perceived barriers to increased professionalization, status and interprofessional collaboration in relation to massage therapy.	Canada	capacity of/access to workforce, choice	case study	Not reported	Whether there is room for massage therapy to have a more secure place within health care remains to be seen, as there are many factors influencing the professionalization and professional esteem and identity of massage therapists within health care. Massage therapy continues to grow through public demand and may be beneficial for a variety of health care concerns. These factors may contribute to …	Yes	Not reported
Frank, Jason R.; Taber, Sarah; van Zanten, Marta; Scheele, Fedde; Blouin, Danielle	The role of accreditation in 21st century health professions education: report of an International Consensus Group.	2020	BMC Medical Education	20	Artcile number 305	https://doi.org/10.1186/s12909-020-02121-5	health practitioners	Accreditation of health professions education	Accreditation of training programs	We identified health professions accreditation leaders via a literature search and a Google search of HPE institutions, as well as by accessing the networks of other leaders. These leaders were invited to join an international consensus consortium to advance the scholarship and thinking about HPE accreditation. We describe the consensus findings from the International Health Professions Accredita…	International	safety, quality effectiveness	mixed methods	Not reported	HPE accreditation plays a fundamental role in the health workforce for the nations of the world. We report the findings of an international consortium on HPE accreditation that educators around the world can build upon to advance the quality of HPE. By adopting a common definition and identifying recurring issues and the taxonomy of elements, we can begin to compare, learn from, and build upon th…	Yes - none	Yes - none
Freckelton, I.	Aboriginal and Torres Strait Islander health practitioner regulation	2014	Journal of Law & Medicine	21	3		Aboriginal & Torres Strait Islander Health workers/practitioners	Statutory registration/occupational licensing	Regulatory frameworks	0	Australia	effectiveness, sustainability, equity, capacity of/access to workforce	case study	Not reported	The role of Aboriginal and Torres Strait Islander health workers will develop and evolve as the balance of the workforce changes in its service provision to the multiple needs of Australia's Indigenous population. Further guidance on the practice parameters for practitioners will need to be developed but these will evolve as skills develop, training generates new options for service delivery, fun…	Not reported	Not reported
Freckelton, Ian	Regulating the unregistered	2008	Journal of Law and Medicine	16	3		unregistered health practitioners	Negative licensing	0	The first (and landmark) step in Australia to regulate unregistered health practitioners has been taken in New South Wales with the passage of Health Legislation Amendment (Unregistered Health Practitioners) Act 2006 (NSW), which made amendments to the Public Health Act 1991 (NSW) and the Health Care Complaints Act 1993 (NSW).17 The outcome is Sch 3 of the Public Health (General) Regulation 2002 …	Australia	safety, effectiveness	policy/legal/regulatory analysis	Not reported	While the New South Wales initiative is likely to be (and should be) emulated throughout Australia, work remains to be done to facilitate the capacity of the regulator (be it a Health Care Complaints Commission or another comparable body) to hear from those aggrieved about the provision of unregistered health services, and to evaluate whether this form of de facto system of regulation is likely t…	Not reported	Not reported
Freckelton, Ian	Prohibition Orders and the Regulation of Unregistered Health Practitioners	2020	Journal of Law and Medicine	27	3		unregistered health practitioners	Negative licensing	0	Regulation of unregistered and deregistered health practitioners has been a policy objective of Australian governments for a number of years. A regulation scheme based upon New South Wales (NSW) and New Zealand models, and using broad-based, mandated codes of conduct, has gained momentum over the past decade. Prohibition orders are an integral part of the scheme. The removal from practice of the …	Australia	safety, effectiveness	policy/legal/regulatory analysis	Not addressed	The case of Barbara O'Neill challenged Australia's regulatory processes for imposition of prohibition orders in relation to the practices of unregistered and deregistered health practitioners. Ms O'Neill is a highly articulate and charismatic speaker on the international anti-Big Pharma circuit. She combines evangelical Christianity, anti-vaccination rhetoric and antagonism towards conventional m…	Not reported	Yes - none
Frenk, Julio; Chen, Lincoln; Bhutta, Zulfiqar A.; Cohen, Jordan; Crisp, Nigel; Evans, Timothy; Fineberg, Harvey; Garcia, Patricia; Ke, Yang; Kelley, Patrick; Kistnasamy, Barry; Meleis, Afaf; Naylor, David; Pablos-Mendez, Ariel; Reddy, Srinath; Scrimshaw, Susan; Sepulveda, Jaime; Serwadda, David; Zurayk, Huda	Health professionals for a new century: transforming education to strengthen health systems in an interdependent world	2010	The Lancet	376	9756	10.1016/S0140-6736(10)61854-5	health practitioners	Accreditation of health professions education	Accreditation of training programs	The Commission on education of health professionals for the 21st century was launched in January, 2010. This independent initiative, led by a diverse group of 20 commissioners from around the world, adopted a global perspective seeking to advance health by recommending instructional and institutional innovations to nurture a new generation of health professionals who would be best equipped to add…	International	quality, effectiveness	mixed methods	None identified	Our goal is to encourage all health professionals, irrespective of nationality and specialty, to share a common global vision for the future. In this vision, all health professionals in all countries are educated to mobilise knowledge, and to engage in critical reasoning and ethical conduct, so that they are competent to participate in patient-centred and population-centred health systems as memb…	None identified	No conflicts of interest
Frogner, B. K.; Fraher, E. P.; Spetz, J.; Pittman, P.; Moore, J.; Beck, A. J.; Armstrong, D.; Buerhaus, P. I.	Modernizing scope-of-practice regulations - Time to prioritize patients	2020	New England Journal of Medicine	382	7	http://dx.doi.org/10.1056/NEJMp1911077	health practitioners	Statutory registration/occupational licensing	Scope of practice regulation	We believe its time to revise the country's antiquated patchwork of laws that restrict the health system's ability to innovate. We should improve our approach to regulating health professionals' scope of practice so that regulations better serve the needs of patients, rather than protect turf in the battles among health professions.	United States	Capacity of/access to workforce	commentary/opinion	Not reported	Regulators can change the ways in which scope-of-practice regulations are created and revised by making decisions on the basis of evidence regarding quality and safety, rather than the objections raised by other health professions. Strategies for increasing the use of evidence in decisions about scope of practice include implementing state-based requirements for in-depth policy analysis, issuing …	Not reported	Yes Disclosure forms provided
Frost, T. P.; Adams, A. J.	Expanded pharmacy technician roles: Accepting verbal prescriptions and communicating prescription transfers	2017	Research in Social & Administrative Pharmacy	13	6	https://dx.doi.org/10.1016/j.sapharm.2016.11.010	pharmacists, pharmacy technicians	Statutory registration/occupational licensing	Scope of practice regulation	States that allow the receipt of verbal prescriptions and/or transferring of prescription orders were compared to states that do not allow these tasks on certain variables. We reviewed the state statutes and regulations that permit verbal prescriptions in the aforementioned states.	United States	capacity of/access to workforce, safety, cost effective care	policy/legal/regulatory analysis	Not reported	As the legal environment becomes more permissive, we foresee investment in more robust education and training of technicians both in the mechanics of receiving a verbal prescription (e.g., simulated lab with environmental noise) and the understanding of common medication names and doses. Overall, with the adoption of robust practice policies and procedures, delegation of orders and prescription t…	Yes - none	Yes - none
Fujita, N.; Matsuoka, S.; Koto-Shimada, K.; Ikarashi, M.; Hazarika, I.; Zwi, A. B.	Regulation of nursing professionals in Cambodia and Vietnam: a review of the evolution and key influences	2019	Human Resources for Health [Electronic Resource]	17	1	https://dx.doi.org/10.1186/s12960-019-0388-y	nurses	Statutory registration/occupational licensing	Regulatory frameworks	For document review, policy documents, laws, regulations, and published peer-reviewed and gray literature were reviewed. Data were triangulated and analyzed using a tool developed by adapting McCarthy et al.'s regulatory function framework and covering eight functions (legislation, accreditation of preservice education, competency assessment, registration and licensing system, tools and data flow…	Cambodia and Vietnam	sustainability, effectiveness	qualitative methods	First, the paper is based on a review of publicly available policy documents and legislation as well as insights from key informants. Second, although the RFF used in the paper is helpful in assessing progress, the validity of the results could have been further enhanced by engaging a larger number of stakeholders. The RFF is also limited in its capacity to capture nuanced advances or smaller ste…	Further development of the regulatory framework will require strong nursing leadership to sustain achievements and drive continued progress. The adapted tool to assess regulatory capacity works well and may be of value in assessing the development of regulations in the nursing profession.	Yes	Yes - none
Fullerton, Judith T.; Johnson, Peter G.; Thompson, Joyce B.; Vivio, Donna	Quality considerations in midwifery pre-service education: Exemplars from Africa	2011	Midwifery	27	3	10.1016/j.midw.2010.10.011	midwives	Statutory registration/occupational licensing	entry to practice standards	A mixed qualitative and quantitative participatory assessment was conducted in Ethiopia, Ghana and Malawi, in the context of a final review of outcomes of a USAID-funded global project (ACCESS). Quantitative surveys were distributed. Individual and focus group interviews were conducted. Participants included key informants at donor, government and policy-making levels, representatives of collabor…	Ethiopia, Ghana, Malawi	effectiveness, quality	mixed methods	Not reported	Quality issues must be carefully considered when designing and implementing midwifery pre-service education programmes, and planning for the integration of new graduates into the health workforce. These issues, such as the availability of qualified tutors and clinical teachers, and measures for the implementation of competency-based teaching and learner-assessment strategies, are particularly rel…	Yes	Yes - declared
Gallagher, C. T.; Hussain, K.; White, J. D. P.; Chaar, B.	The Legal Underpinnings of Medical Discipline in Common Law Jurisdictions	2019	Journal of Legal Medicine	39	1	https://dx.doi.org/10.1080/01947648.2019.1586602	medical practitioners	Statutory registration/occupational licensing	Complaints and discipline	0	United Kingdom, Australia, United States, Canada	effectiveness, safety	policy/legal/regulatory analysis	Not reported	This work constitutes the first comparison of the technical aspects of four procedurally different systems seeking to attain the same goal, namely, to enforce standards set by their respective regulatory frameworks with a view to protecting patients and the public from medical misconduct. Though no one system may be considered perfect, each contains processes that could potentially benefit the ot…	Not reported	Not reported
Gallagher, C. T.; Mukhtar, F.; Sarfaraz, T.; Chaar, B.	Fit to practise? Processes for dealing with misconduct among pharmacists in Australia, Canada, the UK and US	2019	Research in Social & Administrative Pharmacy	15	10	https://dx.doi.org/10.1016/j.sapharm.2018.10.025	pharmacists	Statutory registration/occupational licensing	Complaints and discipline	Legal statues, regulations, rules, and guidance affecting the disciplinary process in Great Britain, Australia, New York and New Brunswick were collated, and the processes they describe were attached to a common process flow diagram for step-by-step evaluation of their respective legal provisions.	Australia, Canada, United Kingdom, United States	effectiveness	policy/legal/regulatory analysis	Having examined the processes involved in dealing with misconduct in these four jurisdictions, the next step will be to compare outcomes and examine how each regulator interprets similar behaviour when assessing a pharmacist's misconduct and deciding on the appropriate sanction to apply. This will involve subjecting hearing transcripts from each jurisdiction to directed content analysis. Answerin…	This work constitutes the first comparison of international regulatory frameworks for the profession of pharmacy. Of the four jurisdictions examined, Great Britain most clearly acts in the interest of the public and the professionâ€“rather than the respondent pharmacistâ€“at every step of its process.	Not reported	Yes - none
Galvin, E.; Wiese, A.; Dahly, D.; O'Farrell, J.; Cotter, J.; Bennett, D.	Maintenance of professional competence in Ireland: a national survey of doctors' attitudes and experiences	2020	BMJ open	10	12	10.1136/bmjopen-2020-042183	medical practitioners	Statutory registration/occupational licensing	Continuing competence - CPD	All registered medical practitioners in Ireland required to undertake MPC in 2018 were surveyed using a 33-item cross-sectional mixed-methods survey designed to elicit attitudes, experiences and suggestions for improvement.	Ireland	effectiveness	cross-sectional study	Among the strengths of this study are the diverse stakeholders involved in the research, the strong response rate to the questionnaire and the representativeness of the respondents. Survey design was undertaken in accordance with best practice, informed by literature and theory. Post-hoc analysis of the survey confirmed its validity. Although the response rate to the survey was excellent, there w…	We have presented the views of over 5000 doctors participating in MPC in Ireland. The problems with implementation of MPC identified in this study are not unique to the Irish context. As MPC continues to evolve internationally, other jurisdictions grapple with the same challenges. Enhancing doctors' engagement in MPC in Ireland will require a comprehensive strategy focused on better communication…	Yes	Yes - declared
Gawugah, J. N. K.; Jadva-Patel, H.; Jackson, M. T.	The uptake of Continuing Professional Development (CPD) by Ghanaian radiographers	2011	Radiography	17	4	10.1016/j.radi.2011.07.002	radiographers	Self-regulation/voluntary certification	0	0	Ghana	effectiveness	qualitative methods	Not reported	The study reveals that the majority radiographers are within the age group of 31e40 years and thus need several years to remain inactive practice. Therefore they need to cultivate a culture of continuous learning through effective CPD activities so as to improve the existing knowledge and skills. By so doing, they would remain competent to provide improved quality healthcare services to their pat…	Not reported	Not reported
Gillis, A.; Weedle, R.; Morris, M.; Ridgway, P.	An international survey of medical licensing requirements for immigrating physicians, focusing on communication evaluation	2016	International journal of medical education	7		https://dx.doi.org/10.5116/ijme.5690.ef62	medical practitioners - internationally educated	Statutory registration/occupational licensing	Entry to practice standards	A standardised, author developed survey was administered to a selection of national, state and provincial licensing institutions across 6 continents. Representative institutions were selected from the most populated regions of each continent. Surveys were administered by email and telephone. The information was also searched by website review. Website information alone was used if no response was…	International	portability/mobility, effectiveness, efficiency	survey	The survey was author developed and unvalidated, containing only 5 questions, and does not address specifics of how examinations are developed, particularly individual OSCE components and the emphasis placed on communications skills in the specific OSCE. Due to some difficulty in obtaining information, and the nature of surveys, the most appropriate and informed person may not have been the perso…	Overall there is a discrepancy on requirements for certification for independent practice between countries and between licensing bodies within the same country. In communication skills there is no standardised assessment beyond language proficiency. Clinical and knowledge based exams are heterogeneous, and country specific, though the majority follow similar formats of written examination and ge…	Not reported	Yes - none
Gimpel, J. R.	The privilege and responsibility of self-regulation for physicians: A "win-win" for the physician community and our patients	2013	Osteopathic Family Physician	5	5	10.1016/j.osfp.2013.02.004	medical practitioners	Statutory registration/occupational licensing	Continuing competence - CPD	0	United States	effectiveness, efficiency	narrative review	Not reported	By incorporating national standardized performance measures enhancements to continuing medical education help to assure the public that physicians are continually measuring, reflecting on and demonstrating practices improvements that are based on evidence of improved patient outcomes. Alignment and standardization of continuing medical education requirements nationally could reduce inefficiencies…	Not reported	Not reported
Girard, Marie-Andrée	Interprofessional Collaborative Practice and Law: A Reflective Analysis of 14 Regulation Structures	2019	Journal of Research in Interprofessional Practice & Education	9	2	10.22230/jripe.2019v9n2a285	health practitioners	Multiple	Interprofessional practice	Fourteen jurisdictions were chosen and researched using legal and social sciences databases.	International	effectiveness, quality	systematic review	Only actual legal texts, the so-called law of the books or â€œhard law,â€ were investigated. Court decisions or other tribunal decisions were not examined and there was no way of testing the actual impact of the texts in the corresponding healthcare system. In addition, there were no studies about the social impact of large-scale regulation in healthcare regarding IPC or professional practice re…	Although the practice of IPC is recognized as important, the legal structure still has to catch up with this organizational trend. In that regard, regulatory fields in the countries and states studied here showed significant improvements in the last few years, with the creation of umbrella laws, regulation integration, and increased IPC presence in legal texts. Nonetheless, there is a lack of pro…	Not reported	Not reported
Goodwin, M.; Higgins, S.; Lewis, S.	Epilepsy specialist nurse prescribing practice in the United Kingdom: a national questionnaire survey	2011	Seizure	20	10	https://dx.doi.org/10.1016/j.seizure.2011.07.004	nurses	Statutory registration/occupational licensing	Scope of practice regulation	A draft questionnaire was developed and piloted with 10 ESNs. Completed questionnaires were returned by 29 nurse prescribers.	United Kingdom	safety, quality, capability, capacity of/access to workforce	cross-sectional study	Not reported	This study confirms that the majority of ESN prescribers hold higher academic qualifications and have worked in the field of epilepsy for years. The researchers believe the number of ESNs completing the prescribing course is likely to increase in future years. The ability to undertake Independent and Supplementary prescribing has extended the role of ESNs in the UK and allows a holistic approach …	Not reported	Not reported
Gransjon Craftman, A.; Hammar, L. M.; von Strauss, E.; Hilleras, P.; Westerbotn, M.	Unlicensed personnel administering medications to older persons living at home: a challenge for social and care services	2015	International Journal of Older People Nursing	10	3	https://dx.doi.org/10.1111/opn.12073	unregistered health practitioners	No occupational regulation	0	Four focus groups consisting of 19 home-care assistants were conducted. Data were analysed using qualitative content analysis	Sweden	safety, capability, capacity of/access to workforce	qualitative methods	FGIs as a data collection method are considered suitable when the researcher wants to gather a group's experiences of a certain subject. It is believed that group dynamics can help the participants clarify and explore their view of a topic, which otherwise may be less accessible within an individual interview (Krueger, 2008). A possible disadvantage of using FGIs is that the discussion can be ste…	Accepting the delegation to administer medication was inevitable and routine. In practice, the regulating statute is made subordinate and consequently patient safety can be threatened. The organisation of health and social care relies on the delegation arrangement to meet the needs of a growing number of older homecare recipients. Implications for practice: This is a crucial task which management…	Not reported	Not reported
Gross, J. M.; McCarthy, C. F.; Verani, A. R.; Iliffe, J.; Kelley, M. A.; Hepburn, K. W.; Higgins, M. K.; Kalula, A. T.; Waudo, A. N.; Riley, P. L.	Evaluation of the impact of the ARC program on national nursing and midwifery regulations, leadership, and organizational capacity in East, Central, and Southern Africa	2018	BMC health services research	18	1	http://dx.doi.org/10.1186/s12913-018-3233-4	nurses and midwives	Statutory registration/occupational licensing	Regulatory frameworks	Data was collected to quantify the level of participation in ARC by each country (number of grants received, number of regional meetings attended, and amount of technical assistance received). The level of participation was analyzed according to two primary outcome measures: 1) changes in national regulations and 2)improvements in leadership and organizational capacity of country teams. Changes i…	East, Central, and Southern Africa	effectiveness	mixed methods	The RFF was developed for use within the ARC initiative to assess advancements in regulatory functions. While it went through a validation process by countries within ARC, it was not externally validated by a wider audience. The RFF was not sensitive enough to document certain sub-national or HIV specific advancements in regulations. For example, the Mozambique Quad developed an objective structu…	The ARC program was effective in improving national regulations and increasing leadership and organizational capacity in the ECSA region. The achievements in developing health professional regulation and regulatory capacity can help countries in the ECSA region meet national targets for HIV service delivery, universal health coverage, and a stronger health workforce. ARC provides an illustrative …	Yes	Yes - declared
Grymonpre, Ruby Emily; Arain, Mubashir Aslam; Bainbridge, Lesley Ann; Deutschlander, Siegrid; Harrison, Elizabeth Louise; Koenig, Ruth A.; McAdams,Máire; Mickelson, Grace Maureen; Suter, Esther	Interprofessional Education for Internationally Educated Health Professionals: Pathways to Licensure	2017	Healthcare Quarterly	20	3	10.12927/hcq.2017.25287	health practitioners - internationally educated	Statutory registration/occupational licensing	Transition programs for IEHPs	We limited the scope of the project to five jurisdictions (the four western provinces and Yukon, Canada) and seven health professions to align with the Western and Northern HHR Planning Forum Request for Proposals. For the profession selection, we also considered the professions specified in the Health Canada IEHP Initiative, the professional knowledge on licensing processes by project team membe…	Canada	safety, quality, capability, portability/mobility	mixed methods	Not reported	Lessons for practice: â€¢ â€œCollaborationâ€ is a required component of the licensing exam for all seven health professions confirming the need for and relevance of a standardized ICT for IEHPs. â€¢ While all professional bodies made reference to â€œcollaboration,â€ there exists a potential for confusion around terminology and consequently poor interprofessional collaboration. â€¢ The ICT for I…	Yes	Not reported
Gurung, G.; Derrett, S.; Gauld, R.; Hill, P. C.	Why service users do not complain or have 'voice': a mixed-methods study from Nepal's rural primary health care system	2017	BMC Health Services Research	17	1	10.1186/s12913-017-2034-5	Health service users	Multiple	Complaints and discipline	Using a mixed-methods design, qualitative interviews were conducted with key informants (n= 39) and six community focus groups (n= 56), in the Dang District of Nepal. In addition, interviewer-administered structured questionnaire interviews were held with 400 service users, health facility operation and management committee(HFMC) members and service providers from 22 of the 39 public health facil…	Nepal	safety, quality, effectiveness	mixed methods	As there was no proper system of recording how many complaints were lodged, it was not possible to collect detailed information about the types or frequency of complaints. How-ever, the use of different data sources did help to address this limitation. All the survey and many qualitative participants were interviewed in the health facility environment which could have led to a sense of restraint.…	Very few service users made complaints to PHC services in Nepal. Several contextual factors related to the community and the health system were identified as the reasons for not complaining. We recommend continuing efforts to establish proper complaints mechanisms with an increased emphasis on the existing community health system networks. Furthermore, awareness among service users about service …	Yes	Yes - none
Ha, S.; Choi, H. R.; Lee, J. K.; Lee, Y. H.	Challenges Experienced By North Korean Refugee Doctors in Acquiring a Medical License in South Korea: A Qualitative Analysis	2019	Journal of Continuing Education in the Health Professions	39	2	10.1097/ceh.0000000000000251	medical practitioners - internationally educated	Statutory registration/occupational licensing	Entry to practice standards	In-depth interviews were conducted among 23 participants divided into 2 groups. The first group comprised 16 NKRDs recruited through snowball sampling, whereas the second group included 7 South Korean doctors experienced in operating programs assisting NKRDs in license acquisition.	South Korea	effectiveness, capability, portability/mobility	qualitative methods	The limitations of this study are related to the inherent limitation of snowball sampling. Some of the study results may not be empirically generalizable; nonetheless, the strength of the study is in its conceptual generalizability about the key themes outlined: educational approval, career approval, cultural differences, economic problems, and retraining and career development.	All participating NKRD (North Korean Refugee Doctors) perceived that they face grave difficulties at every stage of acquiring a South Korean medical license and, particularly, in gaining recognition for their educational credentials. Furthermore, South Korean experts expressed the necessity of supporting, establishing, and expanding a system in the country whereby NKRDs can acquire a medical lice…	Not reported	Yes - none
Harris, John Alexander; Byhoff, Elena	Variations by state in physician disciplinary actions by US medical licensure boards	2017	BMJ quality & safety	26	3	10.1136/bmjqs-2015-004974	medical practitioners	Statutory registration/occupational licensing	Complaints and discipline	Longitudinal study of state medical board physician disciplinary action rates using the US National Practitioner Data Bank and American Medical Association estimates of physician demographics across all 50 states and the District of Columbia from 2010 to 2014. Results were reliability adjusted using a multilevel logistic model controlling for year of disciplinary action, physicians per capita in …	United States	effectiveness	Longitudinal study	First, our primary outcome of interest was total disciplinary actions, rather than other important outcomes such as complaints filed or investigations completed. Therefore, our analysis does not include misconduct complaints that did not result in a disciplinary action. Because of this, we are unable to evaluate important mediators of the disciplinary action process including the â€˜claim-to-inve…	There is a significant amount of research that identifies physician factors associated with misconduct and disciplinary action. Further examination of the variations in US medical boards or comparisons with nationalised medical boards may yield helpful insights into how to optimise this important system that protects the public and advances the profession	Yes	Not reported
Hartley, H.; Smith, J. D.; Vandyk, A.	Systematic Review of Continuing Education Interventions for Licensed Nurses Working in Psychiatry	2019	Journal of Continuing Education in Nursing	50	5	10.3928/00220124-20190416-10	nurses	Statutory registration/occupational licensing	Continuing competence - CPD	All standard systematic review procedures were followed, including double screening, data extraction, and quality appraisal.	International	capability, effectiveness	systematic review	First, as with all reviews, misinterpretation of the original research or data extraction errors are possible. To minimize this risk, two team members independently engaged in these activities, and discrepancies were discussed to reach consensus. Second, we were unable to include studies with mixed samples. Several of the CE interventions discussed in these studies were on topic, but their inform…	Engaging in CE is a requirement of professional nursing. These educational initiatives help to ensure continued relevant and competent nursing practice. Generally, the findings of this review suggest that CE interventions result in positive nurse-related outcomes, such as increased knowledge, confidence, and skills, or improved attitudes. However, more rigorous research and evaluation of CE inter…	Not reported	Yes - none
Haruna, U.; Kansanga, M. M.; Bagah, D. A.	Repositioning traditional birth attendants to provide improved maternal healthcare services in rural Ghana	2019	International Journal of Health Planning & Management	34	2	https://dx.doi.org/10.1002/hpm.2779	traditional birth attendants (TBAs) and skilled birth attendants (SBAs)	Multiple	Scope of practice regulation	Three strategies are proposed for the training and integration of traditional birth attendants: 1. Culturally acceptable training programs in modern maternal and child health care practice focused on harnessing, complementing and consolidating existing skills rather than replacement of existing knowledge. This should be achieved through participatory approaches to achieve integration of tradition…	Ghana	effectiveness, safety, quality, capability, choice, sustainability	Perspective	Not reported	Traditional birth attendants can be useful partners in maternal, neonatal, and child healthcare delivery due to their experience and their presence in remote and hardâ€toâ€reach areas, where health facilities are few. They can perform adequately if well trained, supported, and integrated into a functioning health system. If the proposed measures are pursued, it would be beneficial to all stakeh…	Not reported	Yes - none
Hasson, Felicity; McKenna, Hugh P.; Keeney, Sinead	Perceptions of the unregistered healthcare worker's role in pre-registration student nurses' clinical training	2013	Journal of Advanced Nursing (John Wiley & Sons, Inc.)	69	7	10.1111/jan.12023	unregistered health practitioners	Employment - delegation/supervision	0	Reporting on the final qualitative phase of a mixed method sequential research study, semi-structured interviews were undertaken with 59 unregistered healthcare workers across four hospitals in Northern Ireland. Transcriptions were analysed using a content analysis approach; all data were collected in 2010.	United Kingdom	capacity of/access to workforce, safety	mixed methods	It is recognized that whilst interviews can help enhance validity and give the opportunity to probe and seek clarification, the effect of being involved in the interview may alter the views and/or perceptions of the participants (Tod 2006). It is also acknowledged that expressed attitudes may not bean indicator of the respondents' actual behaviour and that interview questions used were based on p…	This study has confirmed that HCAs are playing an active role in student nurse's clinical learning which concurs with the existing UK evidence in the field. In addition, the findings have provided new insights into the relationships between HCAs and students, their role in teaching and why this is occurring. Despite having no preparation for this extension of their role, HCAs in this study claim …	Not reported	Yes - none
Hastings, Chrissie	Supervisory investigation as part of the wider risk management process	2015	British Journal of Midwifery	23	1		midwives	Statutory registration/occupational licensing	Complaints and discipline	Both management and supervisory investigations have an enormous impact on the personal and professional life of the midwife involved. Midwifery supervisory investigations aim to provide a consistent approach for supervisors of midwives to investigate adverse incidents involving midwives during the course of their practice. Over the past 20 years midwifery has been in the vanguard of accepting the…	United Kingdom	safety, effectiveness	narrative review	Not reported	Evidence suggests that the supervisory investigation process needs to be retained. It is uniquely placed for midwifery fitness-to-practise issues to be examined by an SoM who is an experienced clinical midwife, not a manager who may be neither a midwife or a clinician. The LSA can protect the public by taking immediate action to suspend a midwife pending referral to the NMC. It is a statutory res…	Not reported	Not reported
Haukilahti, R. L.; Virjo, I.; Mattila, K.	Success in licensing examinations of doctors from outside the European Economic Area: experiences from Finland 1994-2009	2012	Education for Primary Care	23	5		medical practitioners	Statutory registration/occupational licensing	National Licensing Exams	All the doctors from outside the EEA are required to complete the licensing process with examinations in Finland. Data of their examination results can be considered reliable because they are based on a study register maintained by the Department of General Practice since 1994. The participant lists of the examinations including date of birth, nationality and medical school were sent to the Unive…	Finland	capability, effectiveness	cohort study	Not reported	Our aim was to study the output in the licensing examinations during 1994â€“2009 of doctors educated outside the EU/EEA. The participants in the examinations were from 65 different countries and 161 universities. Women had better outcome in the exams than men. Except for gender, we did not find any other demographic factors that predicted good or bad outcomes. Working through the licensing proces…	Yes - none	Yes - none
Hawes, Emily M.; Misita, Caron; Burkhart, Jena Ivey; McKnight, Lauren; Deyo, Zachariah M.; Lee, Ruth-Ann; Howard, Caroline; Eckel, Stephen F.	Prescribing pharmacists in the ambulatory care setting: Experience at the University of North Carolina Medical Center	2016	American Journal of Health-System Pharmacy	73	18	10.2146/ajhp150771	pharmacists	Statutory registration/occupational licensing	Scope of practice regulation	Aggregated intervention-tracking data compiled by seven of the medical center's CPP ambulatory care practice sites indicate extensive CPP involvement in direct patient care encounters and patient or provider consultations, with large numbers of medication-related interventions to support institutional cost-avoidance and revenue goals.	United States	efficiency, cost effective care, quality	case study	Not addressed	CPPs deployed at the medical center's ambulatory care clinics have had a positive impact on clinical and cost outcomes, improving patient care through interventions, contributing to readmission reduction efforts, generating indirect revenue through cost avoidance, and generating new revenue through billing for patient visits.	No	No COI
Hazarika, I.	Health workforce governance: Key to the delivery of people-centred care	2021	International Journal of Healthcare Management	14	2	10.1080/20479700.2019.1647380	health practitioners	multiple	0	0	International	effectiveness	narrative review	Not reported	Health workforce is an integral part of the health system. The health workforce landscape is often irreducibly complex and multidimensional, involving a wide range of sectors, constituencies and stakeholders. Effective delivery on the goal of integrated, people-centred care will depend on the capability to transform the health workforce. Its success will be determined by the ability to challenge …	Not reported	Yes - none
Heale, R.; Buckley, C.	An international perspective of advanced practice nursing regulation	2015	International Nursing Review	62	3	http://dx.doi.org/10.1111/inr.12193	nurse practitioners/APN	statutory registration/occupational licensing	Scope of practice regulation	An online survey link was emailed to National Nursing Associations and nursing health policy makers worldwide from June to December 2011. Questions focused on regulation, education, scope of practice, and barriers and opposition. Analysis included frequency statistics and descriptive data for survey questions and content analysis for two open-ended questions.	International	capability, effectiveness	survey	One limitation was the difficulty in the recruitment of countries. This resulted in an extension of the timelines of the survey. The survey was offered only in English; therefore language became a barrier for some countries that did not have a full understanding of the survey questions. Although efforts were made to mitigate confusion, the use of the term APN as an umbrella term in addition to a …	This global snapshot of advanced practice nursing regulation, education and barriers to practice offers a starting point to the understanding of issues faced by APNs. The importance of adequate regulation based on a foundation of educational standards and credentialing to ensure full advanced practice nursing in support of optimal patient health outcomes is confirmed. Policy and regulatory develo…	Yes - none	Yes - none
Henshaw, A. M.; Clarke, D.; Long, A. F.	Midwives and supervisors of midwives' perceptions of the statutory supervision of midwifery within the United Kingdom: a systematic review	2013	Midwifery	29	1	https://dx.doi.org/10.1016/j.midw.2011.11.004	midwives	statutory registration/occupational licensing	Delegation/supervision	Three studies were rated as high quality, 12 good quality and four poor quality. Four overarching themes were identified; within each theme a range of perspectives were reported. These encompassed very positive views at one end of the continuum to very negative views at the other. The four themes reported variable understanding of the statutory supervisory framework and engagement with supervisor…	United Kingdom	effectiveness	systematic review	Implications for practice: as 13 of the 19 studies included within this review were conducted prior to publication of the current rules and standards underpinning the statutory framework for midwifery within the UK (NMC, 2004,2006), it is plausible that the evidence base does not reflect contemporary midwifery and statutory supervisory practice. Notwithstanding, the research included within this …	This review highlighted considerable variability in both midwives' and supervisor's understanding of the nature and purpose of supervision as part of the NMC statutory framework. In particular, the potential for supervision to enhance personal development and midwives' practice varied according to the nature of the relationship between midwife and supervisor. The importance of supervision being f…	Not reported	Not reported
Herman, P. M.; Coulter, I. D.	Mapping the Health Care Policy Landscape for Complementary and Alternative Medicine Professions Using Expert Panels and Literature Analysis	2016	Journal of manipulative and physiological therapeutics	39	7	http://dx.doi.org/10.1016/j.jmpt.2016.07.001	T&CM practitioners	Multiple	0	0	United States	effectiveness, choice	policy/legal/regulatory analysis	The study was exploratory covering a new research area and as such faced a number of challenges. The intent was to describe the health policy landscape in which CAM professions face being reduced to modalities and it is possible that important policy issues were missed. Although the information offered and suggestions made by stakeholder panelists were vetted by the researchers, detailed descript…	The policy landscape related to complementary and alternative medicine professions and modalities is broad, complex, and interrelated. Although health plan reimbursement tends to receive the majority of attention when complementary and alternative medicine health care policy is discussed, it is clear, given the study results, that coverage policies cannot be addressed in isolation and that a wide…	Yes	Yes - none
Herrera, Cristian A.; Lewin, Simon; Paulsen, Elizabeth; Ciapponi, Agustin; Opiyo, Newton; Pantoja, Tomas; Rada, Gabriel; Wiysonge, Charles S.; Bastias, Gabriel; Garcia Marti, Sebastian; Okwundu, Charles I.; Penaloza, Blanca; Oxman, Andrew D.	Governance arrangements for health systems in low-income countries: an overview of systematic reviews	2017	Cochrane Database of Systematic Reviews		9		health practitioners	Multiple	0	0	LMIC	portability/mobility	systematic review	Not reported	Reducing immigration restrictions in high-income countries probably increases the migration of nurses from low- and middle-income to these countries (moderate-certainty evidence) (PeÃ±aloza 2011).	Yes	Yes - none
Hewko, S. J.; Cooper, S. L.; Huynh, H.; Spiwek, T. L.; Carleton, H. L.; Reid, S.; Cummings, G. G.	Invisible no more: a scoping review of the health care aide workforce literature	2015	BMC Nursing	14		10.1186/s12912-015-0090-x	unregistered health practitioners	No occupational regulation	0	Of 5,045 citations screened, 82 studies met inclusion criteria. Few examined HCA education; particularly trainee characteristics, program location, length and content. Results in supply indicated that the average HCA was female, 36â€“45 years and had an education level of high school or less. Home health HCAs were, on average, older and were more likely to be immigrants than those working in othe…	International	effectiveness	systematic/scoping review	We are confident in the rigour of our methodology but recognize that independent review of all titles and abstracts by more than one author may have enhanced the reliability of our screening. We excluded articles published before 1995; it is possible that the inclusion of relevant articles published prior to 1995 may have added to our results. Use of validated tools to evaluate the quality of inc…	This scoping review offers policy makers a review of the breadth and depth of current knowledge of the HCA workforce. Categorization of results into education, supply, use, demand and injury and illness allowed for maximal clarity in synthesis and in the presentation of results. The results present a picture of a marginalized workforce charged with caring for a vulnerable segment of the global po…	Yes	Yes - none
Hill, T. E.; Martelli, P. F.; Kuo, J. H.	A case for revisiting peer review: Implications for professional self-regulation and quality improvement	2018	Plos ONE	13	6	10.1371/journal.pone.0199961	medical practitioners	Statutory registration/occupational licensing	Complaints and discipline	Our retrospective mixed-methods case study correlated time-series analysis of mortality with the timing of reform interventions. Quantitative and qualitative evidence was drawn from court documents, public use files, internal databases, and other archival documents.	United States	safety, quality, effectiveness	mixed methods	We acknowledge that generalizations from this experience merit caution. Our report carries all the limitations of a retrospective case study, marked by an atypical setting, the extraordinary nature of the scandal and the subsequent institutional response, and a high concentration of problem physicians. We have not detailed the CDCR's specific accountability processes, but good practical accounts …	These limitations notwithstanding, the core contribution of our study is its empirical evidence for the value of workforce accountability processes in preventing harm to patients. The finding of a significant decrease in population mortality is bolstered by evidence from the annual analyses of death reviews, which graphically illustrate the harm directly attributable to dyscompetent physicians. O…	Yes - none	Yes - none
Hodwitz, K.; Thakkar, N.; Schultz, S. E.; Jaakkimainen, L.; Faulkner, D.; Yen, W.	Primary care performance of alternatively licenced physicians in Ontario, Canada: a cross-sectional study using administrative data	2019	BMJ open	9	6	https://dx.doi.org/10.1136/bmjopen-2018-026296	medical practitioners	Statutory registration/occupational licensing	Continuing competence - CPD	Canadian Medical Regulatory Authorities provide licences to physicians and monitor those physicians to support their continued competence. In response to physician shortages, many regulatory authorities developed alternative licensure routes to allow physicians who do not meet traditional licensure criteria to obtain licences to practice. Many physicians have gained licensure through alternative …	Canada	effectiveness, capability, equity	cross-sectional study	This is the first study to examine the primary care performance of alternatively and traditionally licenced family physicians in Ontario. Our use of population-level data across multiple indicators of primary care allowed for a robust and comprehensive comparison of ALPs and TLPs, and our use of multivariable analysis enabled statistical adjustment of physician demographics, practice environments…	Alternatively licenced physicians perform similarly to traditionally licenced physicians across many indicators of primary care. This demonstrates the utility of administrative data for examining physician performance and evaluating medical regulatory policies and programmes.	Yes	Yes - none
Holmboe, E.; Rizzolo, M. A.; Sachdeva, A. K.; Rosenberg, M.; Ziv, A.	Simulation-based assessment and the regulation of healthcare professionals	2011	Simulation in Healthcare: The Journal of The Society for Medical Simulation	6 Suppl		https://dx.doi.org/10.1097/SIH.0b013e3182283bd7	health practitioners	Statutory registration/occupational licensing	Competency assessment, National Licensing Exams	0	United States	0	mixed methods	Not reported	Although we still have much to learn, we believe that sufficient evidence exists to incorporate more SBA into regulatory practices and programs while the community builds the evidence base for SBA in health professions regulation through actual use in regulation. Where the evidence and theory is not yet sufficient for high-stakes, summative-type decisions, SBA can start as a potent and valuable f…	Not reported	Yes - none
Horsley, T.; Lockyer, J.; Cogo, E.; Zeiter, J.; Bursey, F.; Campbell, C.	National programmes for validating physician competence and fitness for practice: a scoping review	2016	BMJ open	6	4	10.1136/bmjopen-2015-010368	medical practitioners	Statutory registration/occupational licensing	Continuing competence - CPD	45 reports were included. Publication dates ranged from 2002 to 2014 with the majority of publications occurring in the previous six years (n=35).Country of originâ€”defined as that of the primary authorâ€”included the USA (N=32), the UK (N=8),Canada (N=3), Kuwait (N=1) and Australia (N=1). Three broad themes emerged from this heterogeneous dataset: contemporary national programmes, contextual fa…	Canada	effectiveness, quality	systematic/scoping review	We did not include non-English language publications, although research has demonstrated that the evolution of validation systems is taking place internationally. Similarly, despite the existence of a national validation system in New Zealand, we did not identify a single report from that country that sufficiently met our inclu-sion criterion. Two reports did discuss or describe the New Zealand p…	This scoping review provides a comprehensive overview of the state of the literature pertaining to the implementation of national systems developed to affirm the continuing competence of physicians. This review has identified 45 reports that outline the complexity, synergies, terminology and intricacies inherent in given systems. We believe our findings describe the landscape of revalidation, rec…	Yes	Yes - declared
Hosey, Kristen N; Kalula, Alphonce; Voss, Joachim	Establishing an online continuing and professional development library for nurses and midwives in East, Central, and Southern Africa	2016	Journal of the Association of Nurses in AIDS Care	27	3		nurses and midwives	Statutory registration/occupational licensing	Continuing competence - CPD	0	East, Central, and Southern Africa	effectiveness	mixed methods	For the researchers, it was hard to generalize information to different countries or regions; more participants are needed to be able to determine specific needs for each country. Also, some countries had their quad members complete the survey together, resulting in only one survey response in those countries. Mozambique is predominantly Portuguese speaking and they use translators at our meeting…	The CPD library will make expert-reviewed, high-quality CPD content accessible to more than 300,000 African nurses and midwives. Access to an online CPD library that contains modules for nurses and midwives in the ECSA region will help support national certification efforts and improve the knowledge and clinical expertise of users as well. There is demonstrated interest and support for the develo…	Yes	Yes - none
Hoskins, R.	Interprofessional working or role substitution? A discussion of the emerging roles in emergency care	2012	Journal of Advanced Nursing	68	8	https://dx.doi.org/10.1111/j.1365-2648.2011.05867.x	non-medical practitioners	Multiple	0	This paper identifies that emergency nurse practitioners were introduced initially in a role substitution role but as it has matured and evolved, the role has developed and now owns its own particular body of professional knowledge. An emerging theoretical framework of inter professional working has been developed and new roles can be plotted across a spectrum; ranging from task substitution to i…	International	capability	systematic review	There is still a great deal of progress to be made until non-medical roles in emergency care can truly be encompassed under the umbrella of interprofessional working and that a more robust critical mass of evidence is required to substantiate the theory that interprofessional working within teams contributes to effective, cost-effective care and better patient outcomes. Relevance to clinical prac…	Throughout the discussion it has been demonstrated how the main driver for cross boundary working and the development of new roles particularly in emergency care has been a key policy agenda of the previous government for the modernization of the NHS and as a consequence a driver for the redesign of traditional workforce groups and occupations. The pace of change within the NHS in the last decade…	Yes	Yes - none
Howland, O.	Fakes and chemicals: indigenous medicine in contemporary Kenya and implications for health equity	2020	International Journal for Equity in Health	19	1	https://dx.doi.org/10.1186/s12939-020-01313-1	Indigenous healers	Multiple	0	0	Kenya	capacity of/access to workforce, choice, equity	mixed methods	The nature of qualitative research allows for a certain degree of bias and therefore it is important to recognise and address these potential limitations. My positionality as a white female researcher is likely to influence levels of engagement and responses to questions, with participants keen to give the â€˜right' answers. Additionally the focus groups paid a small amount for reimbursement of a…	This study has provided insight into the everyday health seeking practices of people in Ongata Rongai, and Kasigau, for both themselves and their livestock. This addresses directly the issue of what people do when they cannot afford, access, or trust biomedical or veterinary medicines. It strongly indicates that big pharmaceutical companies have important work to do if they wish to maintain their…	Yes	Yes - none
Hudspeth, J. C.; Rabin, T. L.; Dreifuss, B. A.; Schaaf, M.; Lipnick, M. S.; Russ, C. M.; Autry, A. M.; Pitt, M. B.; Rowthorn, V.	Reconfiguring a One-Way Street: A Position Paper on Why and How to Improve Equity in Global Physician Training	2019	Academic medicine	94	4	https://dx.doi.org/10.1097/ACM.0000000000002511	medical practitioners - internationally educated	Statutory registration/occupational licensing	Competency assessment	We systematically explore regulatory barriers, discuss the applicable laws, and offer recommendations for the revision of visa categories and licensing laws to improve the educational impact and equity of international partnerships that offer U.S.-based learning opportunities for foreign physicians. We advocate for a legal framework that would allow such FMGs to come to the United States for shor…	United States	portability/mobility, equity	narrative review	Not reported	It is time for U.S. institutions to reevaluate the current global health education and partnership model, which has long been focused on providing meaningful clinical experiences to American trainees abroad, and to provide more equitable educational opportunities for FMGs determined to improve the health of their home countries. This approach strengthens international partnerships, builds interna…	Yes - none	Yes - none
Hutchins, J. C.; Sagsveen, M. G.; Larriviere, D.	Upholding professionalism: the disciplinary process of the American Academy of Neurology	2010	Neurology	75	24	10.1212/WNL.0b013e318202014e	medical practitioners	Statutory registration/occupational licensing	Complaints and discipline	We reviewed the AAN's Disciplinary Action Policy. We tracked the elapsed time from receipt to final decision of all allegations (â€œcomplaintsâ€) of improper conduct by AAN members submitted from 2004 to 2009. We placed each complaint into 1 of 4 categories: allegations of 1) improper expert witness testimony; 2) substandard care; 3) unprofessional conduct; 4) or both 2 and 3. We noted the type …	United States	efficiency, effectiveness	cohort study	Not reported	The AAN's disciplinary process provides members, patients, and other nonmembers with the opportunity to submit complaints concerning AAN members while protecting members from unsubstantiated allegations of misconduct with procedural safeguards, such as multiple review bodies and an opportunity for appeal. The AAN is the first medical specialty society since 2000 to publish data on all types of co…	Not reported	Yes - declared
Hwang, Y. S.; Kang, H. S.; Kim, S. H.; Moon, H. J.; Lee, S. M.; Jung, J. Y.; Hwang, S. J.; Ha, J. E.	Current issues and areas for improvement in the Korean Dental Hygienist National Licensing Examination: an expert Delphi survey among dental hygienists	2017	Journal of Educational Evaluation for Health Professions	14		https://dx.doi.org/10.3352/jeehp.2017.14.21	dental hygienists	Statutory registration/occupational licensing	National Licensing Exams	A Delphi survey was conducted from May through August 2016 in Korea. This Delphi survey included 20 persons representing the field of dental hygiene (7 groups from various dental hygiene-related organizations). The Delphi survey was administered through e-mail as 3 rounds of questionnaire surveys regarding the issues facing the KDHNLE and potential solutions to those challenges. The primary Delph…	South Korea	effectiveness	Delphi study	Only the opinions of dental hygienists were analyzed, because our Delphi survey was not conducted among experts in various fields. Moreover, the subjects, who were selected from 7 groups representing dental hygienists, were not distributed in equal proportions. Thus, a limitation could arise from the inability to explore issues facing the KDHNLE and areas for improvement from other perspectives. …	In order to promote these policies, organic cooperation among the Korean Dental Hygienists Association, Korea Dental Hygiene Education Evaluation Institute, Korea Health Personnel Licensing Examination Institute, and other related ministries and organizations will be needed. Since the national examination is implemented to evaluate an individual's work capabilities as a dental hygienist, with app…	Yes	Yes - none
Ijaz, Nadine; Boon, Heather	Medical pluralism and the state: Regulatory language requirements for traditional acupuncturists in English-dominant diaspora jurisdictions	2018	SAGE Open	8	2		T&CM practitioners	Statutory registration/occupational licensing	Entry to practice standards	Drawing on the results of an extensive documentary review and 28 qualitative interviews, we identify five primary themes underpinning policy-related discourses and debate: patient safety; standardized, integrated health care systems; economic considerations; traditional knowledge protection; and culturally inclusive care delivery. We critically examine these policy discourses, positioning them wi…	Canada, United States, Australia	safety, effectiveness, equity	mixed methods	Although we have made some broad policy recommendations here, it is evident that additional work will be needed to further establish the specifics of an equitable linguistic policy approach.	As states continue to regulate TM practitioners across the globe, both in their indigenous geographies and in diaspora, innovative policy approaches will become increasingly important, in pursuit of a more equitable medical pluralism. We emphasize that TM professional regulations should not necessarily be modeled to mirror those created for biomedical professionals; nor should they serve to furth…	Not reported	Yes - none
Ijaz, Nadine; Boon, Heather	Chinese Medicine sans Chinese: The Unequal Impacts of Canada's â€œMulticulturalism within a Bilingual Frameworkâ€	2018	Law & Policy	40	4	https://doi.org/10.1111/lapo.12112	T&CM practitioners	Statutory registration/occupational licensing	Entry to practice standards	Drawing on the results of twenty-three qualitative interviews and a review of publicly available documents, our interpretive policy analysis examines the rationale, process, and impacts surrounding the controversial linguistic communication and policy approach taken by a regulatory body governing practitioners of traditional Chinese medicine in Canada's multiethnic province of Ontario within an E…	Canada	safety, effectiveness, equity	mixed methods	Not reported	This work presents a critical analysis of the unequal consequences that may arise in a multiculturalist state when language is conceptually divorced from the human rights protections afforded to ethnicity and national origin. Drawing on the results of twenty-three qualitative interviews and a review of publicly available documents, our interpretive policy analysis examines the rationale, process,…	Not reported	Not reported
Ijaz, Nadine; Boon, Heather; Muzzin, Linda; Welsh, Sandy	State risk discourse and the regulatory preservation of traditional medicine knowledge: the case of acupuncture in Ontario, Canada	2016	Social Science and Medicine	170		10.1016/j.socscimed.2016.08.037	T&CM practitioners	statutory registration/occupational licensing	Risk assessment	This study presents a critical, postcolonial analysis of divergent risk discourses elaborated in two contrasting Ontario (Canada) government reports preceding that jurisdiction's regulation of acupuncture, the world's most widely practised TM therapy.	Canada	safety, choice, effectiveness	policy/legal/regulatory analysis	Not reported	Several United Nations bodies have advised countries to actively preserve Traditional Medicine (TM) knowledge and prevent its misappropriation in regulatory structures. To help advance decision-making around this complex regulatory issue, we examine the relationship between risk discourse, epistemology and policy. This study presents a critical, postcolonial analysis of divergent risk discourses …	Yes	Not reported
Innes, S. I.; Cope, V.; Leboeuf-Yde, C.; Walker, B. F.	A perspective on Councils on Chiropractic Education accreditation standards and processes from the inside: A narrative description of expert opinion	2019	Chiropractic and Manual Therapies	27	1	http://dx.doi.org/10.1186/s12998-019-0276-5	chiropractors	Statutory registration/occupational licensing	Accreditation of training programs	This was a qualitative study utilizing in-depth semi-structured interviews in-person via Skype or telephone.	International	effectiveness	qualitative methods	This was a qualitative study with few participants, meaning that the findings are not representative of the views of all members of all CCEs internationally. Consideration should also be given to the possibility of community bias. However, the sampling had been designed to garner views from experts within all CCEs and 9 of 12 CCE experts accepted participation. The CCE participants had an average…	We interpreted the reasons for the considerable variability between chiropractic programs worldwide to be embedded in a political negotiation process of CCEs determining their standards. The result has been a polite acceptance of philosophical or ideological views of some chiropractors. In other words, the group of chiropractors, who favour mainly a musculoskeletal approach, co-habitats with thos…	Yes - 'not applicable'	Yes - declared
Innes, S. I.; Leboeuf-Yde, C.; Walker, B. F.	Similarities and differences of a selection of key accreditation standards between chiropractic councils on education: A systematic review	2016	Chiropractic and Manual Therapies	24	1	http://dx.doi.org/10.1186/s12998-016-0127-6	chiropractors	Statutory registration/occupational licensing	Accreditation of education programs	We undertook a systematic review of the similarities and differences between five CCEs' definitions of an accreditation standard and the descriptive lists of accreditation standards they have adopted. CCE selection criteria and data selection method were undertaken in a systematic manner. This information was tabulated for a comparative analysis and took place in April 2016.	International	quality, effectiveness	systematic review	A potential weakness of this study is the subjective nature of the interpretation of the structure for the analysis of the domain and component statements. Our choice of sub-domains may differ from others. There may be other possible constructs for analyses which may impact on the differences and similarities observed.	This systematic review investigated and identified similarities and differences between the various CCEs and thereafter with the WFME in their prescribed accreditation standards. The main similarities between CCES were found in relation to the structure and terms describing the domain level of accreditation standards. However, differences were noted in the interpretation of those terms. These dif…	Yes - 'not applicable'	Yes - declared
Jafree, S. R.; Zakar, R.; Fischer, F.; Zakar, M. Z.	Ethical violations in the clinical setting: the hidden curriculum learning experience of Pakistani nurses	2015	BMC Medical Ethics	16		10.1186/s12910-015-0011-2	nurses	Statutory registration/occupational licensing	Complaints and discipline	The means of inquiry for this study was qualitative, with 20 interviews and four focus group discussions used to identify nurses' clinical experiences of ethical violations. Content analysis was used to discover sub-categories of ethical violations, as perceived by nurses, within four pre-defined categories of nursing codes of ethics: 1)professional guidelines and integrity, 2) patient informed c…	Pakistan	safety	qualitative methods	The limitations of this study include the fact that the findings are based on nurses' reports of their experiences of clinical training and not on direct observation. This study is cross-sectional in nature and provides information on the existing situation. Other limitations include the absence of a larger sample across other public and private hospitals in Pakistan, which would be necessary to …	Ethical violations taught through the hidden curriculum of Pakistan's healthcare system, as perceived by nurses, have not previously been studied. This study has made a meaningful contribution by helping to identify nurses' knowledge of the ethical violations being taught in the clinical setting. However, reforms in government policies, healthcare policies and curriculum development are more easi…	Yes	Yes - none
Jejeebhoy, S. J.; Kalyanwala, S.; Mundle, S.; Tank, J.; Zavier, A. J.; Kumar, R.; Acharya, R.; Jha, N.	Feasibility of expanding the medication abortion provider base in India to include ayurvedic physicians and nurses	2012	International perspectives on sexual & reproductive health	38	3		Ayurvedic physicians and nurses, trained abortion providers	Multiple	Scope of practice regulation	Allopathic physicians, ayurvedic physicians and nurses (10 of each), none of whom had experience in abortion provision, were trained to perform medication abortions. In 2008â€“2010, these providers performed medication abortions in five clinics in Bihar and Jharkhand for 1,225 women with a pregnancy of up to eight weeks' gestation. A two-sided equivalence design was used to test whether providers…	India	safety, effectiveness, capacity/access to services	mixed methods	The study was not randomized. More limitations reported.	Findings support amending existing laws to improve women's access to medication abortion by expanding the provider base to include ayurvedic physicians and nurses. The findings have considerable relevance to the recent activities of the National Rural Health Mission which is increasingly committed to task shifting and task sharing; already, ayurvedic physicians have been placed in a number of pri…	Not reported	Not reported
Johnson, K.; Gurenlian, J.; Garland, K.; Freudenthal, J.	State Licensing Board Requirements for Entry into the Dental Hygiene Profession	2020	Journal of dental hygiene : JDH	94	2		dental hygienists	Statutory registration/occupational licensing	Entry to practice standards	A non-experimental study design was used to study dental and dental hygiene board licensing requirements in the United States, Puerto Rico and the Virgin Islands. Each regulatory board website was searched for requirements for entry level dental hygiene licensure. Requirements were recorded on an Excel spreadsheet. State dental practice acts were reviewed to gather further information and 20 regu…	United States	capacity of/access to workforce	policy/legal/regulatory analysis	Not reported	Data regarding current requirements for entry-level licensure to practice dental hygiene was collected from dental and dental hygiene licensing boards in the US and the Virgin Islands. While the majority of regulatory bodies require completion of entry level dental hygiene education from a CODA-accredited program along with successful completion of national board and regional clinical examination…	Yes	Not reported
Jones, A. T.; Kopp, J. P.; Malangoni, M. A.	Recertification Exam Performance in General Surgery is Associated With Subsequent Loss of License Actions	2020	Annals of surgery	272	6	https://dx.doi.org/10.1097/SLA.0000000000003330	medical practitioners	Statutory registration/occupational licensing	Complaints and discipline	Retrospective analysis of loss-of-license action rates for general surgeons who were initially certified by the ABS from 1976 to 2005 and attempted to take a surgery recertification exam. Disciplinary actions from 1976 to 2016 were obtained from the Disciplinary Action Notification System through the American Board of Medical Specialties.	United States	quality, safety	cohort study	Presumably, at least some of these uncategorized actions could be attributable to a deficiency in surgical knowledge, and malpractice was attributable to a notable number of loss-of-license actions. However, loss-of-license actions are not unique indicators of the quality of patient care, and this study does not provide evidence that recertification performance is associated with better patient o…	Failing the first recertification exam attempt was associated with a greater rate of subsequent loss-of-license actions. These results suggest that demonstrating sufficient surgical knowledge is a significant predictor of future loss-of-license actions. These findings suggest that demonstrating a sufficient level of surgical knowledge on the first attempt of the recertification examination is an …	Not reported	Not reported
Kasuma, N.; Bahar, A.; Tegnan, H.	Law and medical disciplinary sanctions: Enhancing medical practice and health quality in Indonesia	2018	Journal of Legal, Ethical and Regulatory Issues	21	4		medical practitioners and dentists	Statutory registration/occupational licensing	Complaints and discipline	287 cases of medical malpractice presented to both MKDKI and MKEK from 2015 to 2017 were examined. The research process included a review of cases while relevant laws and regulations and other data where recorded. Descriptive statistical analysis, cross-tabs analysis, ANOVA and logistic regression analysis was applied to reveal information relevant to the research.	Indonesia	effectiveness, safety, quality	case study	Not reported	Despite the existence of laws and disciplinary sanctions, the issue of medical malpractice continues to jeopardize medical and dental professions. We live in an era in which there has been a public loss of confidence and security in the people and institutions that are designated to protect us. Medical malpractice is an enemy of quality improvement and a cause of medical errors and compromised pa…	Not reported	Not reported
Kelley, Maureen A.; Spangler, Sydney A.; Tison, Laura I.; Johnson, Carla M.; Callahan, Tegan L.; Iliffe, Jill; Hepburn, Kenneth W.; Gross, Jessica M.	Regulatory Reform: The African Health Profession Regulatory Collaborative (ARC) for Nursing and Midwifery Year 4 Evaluation	2017	Journal of Nursing Regulation	8	3	10.1016/S2155-8256(17)30159-X	nurses and midwives	Statutory registration/occupational licensing	Regulatory system strengthening	The African Health Profession Regulatory Collaborative (ARC) partnered with 17 countries across East, Central, and Southern Africa to ensure nurses and midwives were authorized and equipped to provide essential HIV services to pregnant women and children with HIV. Through ARC, nursing leadership teams representing each country identify a priority regulatory function and develop a proposal to stre…	sub-Saharan Africa	effectiveness	mixed methods	Not reported	Regulation is an important mechanism to ensure the health work-force is authorized and equipped to deliver safe, high-quality services that are relevant to the public's evolving health needs. The ARC initiative proved to be an effective model to promote rapid regulatory advancements and improve the capacity of national nursing institutions. National regulatory boards and councils will continue to…	Yes	Not reported
Kenagy, G. P.; Schneidman, B. S.; Barzansky, B.; Dalton, C. E.; Sirio, C. A.; Skochelak, S. E.	Physician reentry into clinical practice: Regulatory challenges	2011	Journal of Medical Licensure and Discipline	97	1		medical practitioners	Statutory registration/occupational licensing	Refresher/re-entry courses	Transition into a non-clinical position, personal health, family issues, and career dissatisfaction all contribute to physicians leaving the workforce voluntarily. Previously, the majority of reentry physicians did not pursue additional training prior to returning to the workforce; however, regulatory agencies are now increasingly requiring additional training, standardized testing, and fitness t…	United States	workforce supply	narrative review	Not reported	Currently there is an absence of literature in emergency medicine on physician reentry. Developing specialty-specific definitions, guidelines, and recommendations for reentry emergency physicians is much needed. Specialty organizations should develop resources to support emergency physicians seeking reentry and help create policies and recommendations to guide and shape the policies of state medi…	Yes - none	Yes - declared
Kennedy, C.; O'Reilly, P.; Fealy, G.; Casey, M.; Brady, A. M.; McNamara, M.; Prizeman, G.; Rohde, D.; Hegarty, J.	Comparative analysis of nursing and midwifery regulatory and professional bodies' scope of practice and associated decision-making frameworks: a discussion paper	2015	Journal of Advanced Nursing	71	8	10.1111/jan.12660	nurses and midwives	Statutory registration/occupational licensing	Other: Scope of practice	Scope of practice in professional nursing and midwifery is an evolving process which needs to be responsive to clinical, service, societal, demographic and fiscal changes. Codes and frameworks offer a system of rules and principles by which the nursing and midwifery professions are expected to regulate members and demonstrate responsibility to society.	Other: Multiple	0	Other: Policy/legal/regulatory analysis	Not reported	Understanding scope of practice in professional nursing and midwifery is an evolving process which needs to be responsive to clinical, service, societal, demographic and fiscal changes. Policy pledges to expand healthcare provision have necessitated changes in the scope of practice frameworks over time. Nursing and midwifery organizations and regulatory entities have sought to guide nurses and mi…	Yes	Yes - none
Kim, K. K.; Kjervik, D. K.; Foster, B.	Quality indicators for initial licensure and discipline in nursing laws in South Korea and North Carolina	2014	International Nursing Review	61	1	https://dx.doi.org/10.1111/inr.12069	medical practitioners, nurses	Statutory registration/occupational licensing	regulatory regimes, quality indicators and standards	A descriptive, comparative law design is used to examine the differences and similarities in the quality indicators and core standards found in three documents: the National Council of State Boards of Nursing Model Act, the North Carolina Nursing Practice Act and the Korean Medical Service Act for registered nurses.	South Korea and United States	quality, safety	descriptive study	Not reported	This study finds considerable consistency in the content and associated indicators identified across the NCSBN Model Act, the NC NPA and the Korean Medical Service Act despite differences in the scope of criminal background checks and the range of grounds for disciplinary action. This comparative law study shows that Korean licensure requirements are less stringent than US requirements, especiall…	Not reported	Yes - none
Kinney, C. L.; Raddatz, M. M.; Sliwa, J. A.; Clark, G. S.; Robinson, L. R.	Does Performance on the American Board of Physical Medicine and Rehabilitation Initial Certification Examinations Predict Future Physician Disciplinary Actions?	2019	American Journal of Physical Medicine & Rehabilitation	98	12	10.1097/phm.0000000000001250	medical practitioners	Statutory registration/occupational licensing	Complaints and discipline	This retrospective cohort study analyzed board certification examination data from all physicians who completed physical medicine and rehabilitation residency between 1968 and 2017.	United States	quality, effectiveness	cohort study	First, this study does not establish causality; it only demonstrates a significant association. Our study did not include an analysis of the type of DA (category) in relation to board certification performance, and as such, we are not able to correlate the risk of failing the certification examinations with specific types of DAs. The numbers of reports in each subgroup are too small for these add…	This study supports our hypothesis that PM&R physicians who do not pass the initial certification examinations to become board certified are at higher risk of DA from a state medical licensing board. This finding was true for the overall dichotomous pass/fail examination outcome but was also true for needing multiple examination attempts to eventually successfully achieve ABPMR Board Certificatio…	Not reported	Yes - none
Kinney, C. L.; Raddatz, M. M.; Sliwa, J. A.; Driscoll, S. W.; Robinson, L. R.	Association of Participation in the American Board of Physical Medicine and Rehabilitation Maintenance of Certification Program and Physician Disciplinary Actions	2020	American Journal of Physical Medicine & Rehabilitation	99	4	10.1097/phm.0000000000001331	medical practitioners	Statutory registration/occupational licensing	Complaints and discipline	This retrospective cohort study analyzed American Board of Physical Medicine and Rehabilitation maintenance of certification data from all board-certified physiatrists who were enrolled in the American Board of Physical Medicine and Rehabilitation maintenance of certification program from 1993 to 2007.	United States	safety, quality, capability, effectiveness	cohort study	First, we cannot ascribe causality to the association of maintaining requirements in the MOC program or of MOC examination scores to the risk for physicians receiving a DA. As noted in other studies, the voluntary participation in the MOC programs, with adherence to the requirements, may be markers of physicians already at low risk for the types of professionalism breaches that result in DAs. Nev…	Fulfilling the requirements to maintain board certification through the ABPMR MOC program is associated with a lower risk for physicians to receive a medical license DA. In addition, scores on the MOC examination are independently associated with physician risk for DAs, with lower scores correlating with higher likelihood for DA. Loss of board certification through failing to fulfill the MOC prog…	Not reported	No conflicts of interest have been reported by the authors or by any individuals in control of the content of this article
Kittrakulrat, J.; Jongjatuporn, W.; Jurjai, R.; Jarupanich, N.; Pongpirul, K.	The ASEAN economic community and medical qualification	2014	Glob Health Action	7		https://dx.doi.org/10.3402/gha.v7.24535	medical practitioners	Statutory registration/occupational licensing	National Licensing Exams	MLE systems exist in all ASEAN countries except Brunei, but vary greatly. Although the majority has a national MLE system, Singapore, Indonesia, and Vietnam accept results of MLE conducted at universities. Thailand adopted the USA's 3-step approach that aims to check pre-clinical knowledge, clinical knowledge, and clinical skills. Most countries, however, require only one step. A multiple choice …	ASEAN member states	effectiveness, portability/mobility	mixed methods	Not reported	MLE systems differ across ASEAN countries in some important aspects that might be of concern from a fairness viewpoint and therefore should be addressed in the movement toward AEC.	Yes	Yes - none
Klein, T.; Kaplan, L.	Prescribing competencies for advanced practice registered nurses	2010	Journal for Nurse Practitioners	6	2	10.1016/j.nurpra.2009.09.016	nurse practitioners/APN	Statutory registration/occupational licensing	Scope of practice regulation	This quantitative descriptive exploratory study utilized survey methodology. The study's principal investigator (PI) developed a 42-item questionnaire that contained 11 demographic questions and the 31 competencies included on the OSBN practicum evaluation tool. These competencies encompassed 7 domains adapted from the American Nurses Association's â€œNursing: Scope and Standards of Practice.â€2…	United States	capability, capacity of/access to workforce, effectiveness	survey	It is possible that competencies essential to the prescribing role were not included in the study. Nearly all the responses were either very important or mandatory, and it is difficult to discern why there was less distribution of the responses. It is not known how non-responders compare to responders, and how representative the sample is of all CNSs and NPs. It is unknown how many CNSs without p…	From a regulatory standpoint, demonstration of these outcome-based competencies in educational programs could be used to eliminate or prevent the requirement for supervised prescribing. Oregon's experience in developing a regulatory model for adding autonomous prescriptive authority can serve as a model for other states. Moreover, prescribing competencies could serve as a basis for national guide…	Not reported	Yes - none
Klingler, C.; Ismail, F.; Marckmann, G.; Kuehlmeyer, K.	Medical professionalism of foreign-born and foreign-trained physicians under close scrutiny: A qualitative study with stakeholders in Germany	2018	PLoS ONE [Electronic Resource]	13	2	https://dx.doi.org/10.1371/journal.pone.0193010	medical practitioners - internationally educated	Statutory registration/occupational licensing	Monitoring practice	Our study is situated within a constructivist research paradigm [62] which assumes that â€œsocial reality is multiple, processual and constructedâ€ and that â€œwe must take the researcher's position, privileges, perspectives, and interactions into account as an inherent part of the research realityâ€ [63]. Our study seeks to explore how stakeholders in the healthcare system construct meaning in…	Germany	effectiveness, equity	qualitative methods	It is important to point out that this study with its limited sample can only describe exemplary attitudes and reactions of actors in the German healthcare system. It is therefore questionable to what extent findings are generalizable to other stakeholders in Germany. The variance in our sample was furthermore considerable. While all participants engaged in comparing FB&FT physicians to PS and al…	We were able to show that the stakeholders in our study put FB&FT physicians' work performance under close scrutiny. Participants referred to professional behavioral and skills/knowledge standards to justify their critical assessments. Some participants engaged in stereotyping and held FB&FT physicians arbitrarily to only presumed ÂªstandardsÂº. Furthermore, some participants demanded adaptation …	Yes	Yes - none
Knox, S.; Cullen, W.; Dunne, C.	Continuous Professional Competence (CPC) for Irish paramedics and advanced paramedics: a national study	2014	BMC medical education	14		10.1186/1472-6920-14-41	paramedics/EMT	Statutory registration/occupational licensing	Complaints and discipline	All paramedics and APs registered in Ireland (n = 1816) were invited by email to complete an anonymous on-line survey. The study instrument was designed based on CPD questionnaires used by other healthcare professions. Quantitative and qualitative analyses were performed.	Ireland	effectiveness, capability	survey	While this first study of attitudes towards CPC among paramedics and APs in Ireland involved a national sample, we acknowledge some methodological considerations may limit generalisability. For instance, while we report data from 789 responses, this represented 43% of all registered paramedics and APs. Our study was limited to those with valid email addresses and clearly those for whom the subjec…	There is a paucity of research conducted with registered pre-hospital practitioners in Ireland. This survey is the first to ascertain the opinions of paramedics and APs regarding CPC. This study further suggests that there is willingness on behalf of Irish paramedics and APs to engage with CPC, which is viewed as extremely important. Respondents considered it appropriate to link CPC with registra…	Not reported	Yes - none
Knox, S.; Dunne, S. S.; Hughes, M.; Cheeseman, S.; Dunne, C. P.	Regulation and registration as drivers of continuous professional competence for Irish pre-hospital practitioners: a discussion paper	2016	Irish Journal of Medical Science	185	2	10.1007/s11845-016-1412-z	paramedics/EMT	Statutory registration/occupational licensing	Complaints and discipline	The regulatory body responsible for the registration of Irish pre-hospital practitioners, the Pre Hospital Emergency Care Council (PHECC), identified the need to implement a continuing professional competence (CPC) framework. The first cycle of CPC (focused on emergency medical technicians) commenced in November 2013 creating for the first time a formal relationship between continuing competence …	Ireland	effectiveness, capability	Literature review	Not reported	Ireland (and the UK) has stipulated registration requirements for paramedics (albeit differing in that the UK necessitates registration by paramedics onlyâ€”analogous to Irish advanced paramedicsâ€”while Ireland's regulatory body, the Pre-Hospital Emergency Care Council (PHECC) requires registration for all three levels of ambulance practitioner: EMT; paramedic and advanced paramedic). In Ireland…	Not reported	Yes - none
Knox, S.; Dunne, S.; Cullen, W.; Dunne, C. P.	A qualitative assessment of practitioner perspectives post-introduction of the first Continuous Professional Competence (CPC) guidelines for emergency medical technicians in Ireland	2015	BMC Emergency Medicine	15		10.1186/s12873-015-0037-2	paramedics/EMT	Statutory registration/occupational licensing	Complaints and discipline	Five fora were utilised, comprising two distinct groupings: a group of student EMTs (n = 62) and four discrete groups of qualified EMTs (total n = 131) all of whom had commenced the newly-introduced CPC process. All 193 volunteers were members of the Civil Defence (an auxiliary/voluntary organisation) and represented a nationwide distribution of personnel. Responses were categorised as â€˜perceiv…	Ireland	effectiveness, capability	qualitative methods	As these were large fora comprising five groups with a total of 193 EMTs, this may have prevented everyone from participating in the discussions. Also, as the questions presented were pre-selected, these specific topics may have restricted other topics from further discussion. While the group was drawn from many regions, it was representative of only one EMT organisation, the Civil Defence, and w…	These groups of Irish EMTs appeared keen to participate in continuous professional competence activities. In addition, these EMTs identified areas that, in their opinion, required clarification by the Regulator related to the practicalities of CPC and the governance and administration of CPC. More information, dissemination of sample requirements and further effective engagement with the Regulato…	Not reported	Yes - none
Kooienga, Sarah; Wilkinson, Jill	RN Prescribing: An Expanded Role for Nursing	2017	Nursing Forum	52	1	10.1111/nuf.12159	nurses	Statutory registration/occupational licensing	Scope of practice regulation	We reviewed the literature on RN prescribing, the background in both high- and low-resource countries, levels of prescribing, specialized settings for RN prescribing, both RN and patients views/perceptions of prescribing, and evaluation research. From this review, we developed a proposal for RN prescribing. Due to expansion of RNs into prescribing worldwide to meet unmet healthcare needs in both …	International	capacity for/access to workforce, capability	systematic review	Not reported	Considering unmet healthcare needs and patients' need for medication and medication education, we advocate for RN prescribing as expanded scope and role change for experienced RNs to practice to the highest level of their education. RN prescribing is a reality in many low- and high-resource countries providing improved access to needed medications and addressing unmet healthcare need. RN prescrib…	Yes	Not reported
Kovacs, Eszter; Schmidt, Andrea E.; Szocska, Gabor; Busse, Reinhard; McKee, Martin; Legido-Quigley, Helena	PROFESSIONAL ISSUES. Licensing procedures and registration of medical doctors in the European Union	2014	Clinical Medicine	14	3	10.7861/clinmedicine.14-3-229	medical practitioners	Statutory registration/occupational licensing	Definitions, regulatory basis, governance, process of registration, flow & quantity of applications for movement of doctors	Key informants were identified in 14 EU member states: Austria, Belgium, Denmark, Estonia, Finland, Germany, Hungary, Italy, Malta, the Netherlands, Romania, Slovenia, Spain and the UK. Each was sent a questionnaire covering five key components of licensing and registration: 1 definitions 2 regulatory basis 3 governance 4 the process of registration 5 the flow and quantity of applications for mov…	European Union	portability/mobility, capability, safety, quality, effectiveness	mixed methods	Not reported	This survey has enabled the authors to identify seven areas where action is needed. The first is to agree on the terminology and, especially, to ensure consistent usage of the words registration and licensing. Second, there is no argument that a doctor must be able to communicate in a work setting, although what this means in practice may vary. Thus, there is a need to have a full and frank debat…	Not reported	Not reported
Krug, K.; Kraus, K. I.; Herrmann, K.; Joos, S.	Complementary and alternative medicine (CAM) as part of primary health care in Germany-comparison of patients consulting general practitioners and CAM practitioners: A cross-sectional study	2016	BMC complementary and alternative medicine	16	1	http://dx.doi.org/10.1186/s12906-016-1402-8	T&CM practitioners and medical practitioners	Multiple	0	Patients of randomly selected GPs and Heilpraktiker practitioners (HP) were asked to complete a questionnaire about their health care status, health care behavior, and symptoms rated on the Measure Yourself Medical Outcome Profile (MYMOP-D). Patient groups were compared based on health care provider (HP, GP with high use of CAM (CAM-GP), and GP with no/little use of CAM (nCAM-GP)) using Kruskal-W…	Germany	choice, capacity of/access to workforce, capability, effectiveness	cross-sectional study	Although our study has gathered exploratory information about consulting patterns and wishes of patients, the different methods of data collection in GP and HP practices might have influenced the results. However, there were only a few questions asking for a subjective judgment of the patients, most questions were related to quantifiable aspects. Additionally, the participation rates of GPs, HPs,…	The high percentage of patients with psychological illness and chronic health problems consulting HPs demonstrates the urgent need for action with regard to CAM therapy in primary care and regulation of natural health practitioners. Appropriate measures with regard to quality and patient safety should be taken given the growing numbers of HPs and the absence of a regulatory body. Theresults demon…	Yes - 'not applicable'	Yes - none
Kunaviktikul, W.; Turale, S.; Petrini, M. A.; Tungpunkom, P.; Avant, K. C.	Experiences from Southeast Asia on nursing education, practice, mobility and influencing policy	2019	International Nursing Review	66	4	10.1111/inr.12556	nurses	Statutory registration/occupational licensing	Regulatory System Strengthening, Portability/mobility	The Southeast Asian Nursing Education and Research Network was established in 2015 to support policy development around the upgrading of nurse education, clinical competencies and research capacity, in hospital and primary health care; and facilitating the movement of nurses across national boundaries. Most countries have tried to address policy gaps and their efforts to implement changes are see…	ASEAN member states	portability/mobility, capability, effectiveness	mixed methods	Not reported	We found significant variances in education, regulatory policies and clinical competencies that have restricted, and continue to restrict policy implementation. Nursing in South-East Asia has made significant progress in upgrading standards for education by increasing bachelor degree bridging programs, master and doctoral degrees. Participating countries have passed legislation on licensure, comp…	Yes	Yes - none
Kuo, Y. F.; Loresto, F. L., Jr.; Rounds, L. R.; Goodwin, J. S.	States with the least restrictive regulations experienced the largest increase in patients seen by nurse practitioners	2013	Health Affairs	32	7	https://dx.doi.org/10.1377/hlthaff.2013.0072	nurse practitioners	Statutory registration/occupational licensing Scope of practice regulation, prescription authority	Scope of practice regulation	0	United States	capacity of/access to workforce	cohort study	Not reported	The number of Medicare patients receiving care from nurse practitioners rose fifteenfold between 1998 and 2010. State regulations of the scope of NPs' practice, especially prescription authority, have a strong influence on the growth in numbers of NPs and patients receiving primary care from them. Modifying state regulations of NPs' practice is one path to expanding access to primary care.	Yes	Not reported
Kurtzman, Ellen T.; Barnow, Burt S.; Johnson, Jean E.; Simmens, Samuel J.; Infeld, Donna Lind; Mullan, Fitzhugh	Does the Regulatory Environment Affect Nurse Practitioners' Patterns of Practice or Quality of Care in Health Centers?	2017	Health Services Research	52		10.1111/1475-6773.12643	nurse practitioners/APN	Statutory registration/occupational licensing	Scope of practice regulation	0	United States	capacity of/access to workforce, quality	quantitative	Findings from this study should be viewed within the context of its limitations. Using NAMCS as the primary data source limited study outcomes to those which could be derived from the survey. Additionally, the self-reported nature of these data could result in over reporting or underreporting (Gilchrist et al. 2004; Crawford et al. 2010); however, to our knowledge, differences between NPs and oth…	Findings do not support a qualityâ€“scope of practice relationship. The growing demand for primary care in the United States coupled with a shortage of PCMDs, which is expected to worsen over the next decade, has sparked a national debate about the adequacy of the health care workforce and the options for closing the primary care workforce gap. Expanding the use of advanced practice clinicians, e…	Yes	Not reported
Kwan, J. A.; Wang, M.; Cummings, G. G.; Lemermeyer, G.; Nordstrom, P.; Blumer, L.; Horne, N.; Giblin, C.	The evaluation of evidence-informed changes to an internationally educated nurse registration process	2019	International Nursing Review	66	3	https://dx.doi.org/10.1111/inr.12518	nurses - internationally educated	Statutory registration/occupational licensing	Entry to practice standards	Reforms to process of registration. The time between steps in the process was significantly reduced following implementation. Stakeholders reported an increase in perceived efficiency, transparency and use of evidence.	Canada	efficiency, effectiveness	mixed methods	Working with data in active administrative databases poses quality control challenges (Blumer et al. 2017; Statistics Canada 2014). In addition, CARNA transitioned to a new client management database in May 2013, which required significant alignment of data codes. Extensive efforts were made to review and clean data using cross-checks and random quality reviews. Many applicants in the post-implem…	Maintaining a consistent and systematic review of an organization's data coupled with implementation of findings to effect policy and practice change may have an important impact on regulatory policy. Implications for Nursing Policy: These findings represent the beginning of an international policy conversation. Policy changes based on organizational data can underlie major process improvement in…	Yes	Yes - none
Kwee, R. M.; Kwee, T. C.	Maintenance of certification for radiologists: an overview of European countries	2020	Insights into Imaging	11	1	10.1186/s13244-020-00893-4	medical practitioners	Statutory registration/occupational licensing	Continuing competence - CPD	National radiological societies of European countries and/or their delegates as listed on the European Society of Radiology website were contacted to inquire about the maintenance of licensure requirements for radiologists in their country. Data were analysed using descriptive statistics.	European Union	portability/mobility	survey	First, we did not receive a response from all countries. However, the response rate of 80% can be considered high. Moreover, even a 100% response rate would not change the main result. Second, our study presents a current overview of national regulations, which may change in the near future. Third, 8 European countries reported additional requirements besides CME, including practicing clinical ra…	There is considerable heterogeneity across European countries regarding the maintenance of certification requirements for radiologists. More homogeneity is desired for uniform quality assurance and professional mobility of radiologists across Europe. The data from our overview maybe used to establish a benchmark for national societies who issue maintenance of licensure requirements for radiologis…	Yes - none	Yes - none
Ladd, E.; Schober, M.	Nurse Prescribing From the Global Vantage Point: The Intersection Between Role and Policy	2018	Policy, Politics, & Nursing Practice	19	44563	https://dx.doi.org/10.1177/1527154418797726	nurse practitioners/APN	Statutory registration/occupational licensing	Scope of practice regulation	Using data from statutory and regulatory sources gathered through gray and peer-reviewed literature, we focus on nurses who prescribe medicines as advanced practice nurses (APNs), advanced level nurses, and through task sharing.	International	capability, capacity of/access to workforce	policy/legal/regulatory analysis	Not reported	The number of countries where nurses are prescribing medicines, in some capacity, is rapidly increasing worldwide. The key concept demonstrated in this article is not â€˜â€˜can nurses prescribe?'' but â€˜â€˜to what extent is nurse prescribing established?'' Regulations and educational requirements that support nurse prescribing vary widely. Africa, through the ARC, has made significant strides in…	Yes - none	Yes - none
Latham, M.	A poor prognosis for autonomy: self-regulated cosmetic surgery in the United Kingdom	2010	Reproductive Health Matters	18	35	https://dx.doi.org/10.1016/S0968-8080(10)35505-4	nurse practitioners/APN	Multiple	0	The risk to patients from unregistered and poorly qualified surgeons, and from private clinics with a poor quality of care, has still not been adequately addressed. Moreover, ensuring informed consent and the maintenance of standards has been left to professional self-regulation.	United Kingdom	safety, capability	narrative review	Not reported	The risk to cosmetic surgery patients from unregistered or poorly qualified surgeons, and from private establishments with low clinical standards, has still not been adequately addressed, and that this represents an obstacle to the realisation of safety and autonomy for patients. Moreover, ensuring informed consent and the maintenance of standards has been left to professional self-regulation. Or…	Not reported	Not reported
Law, K. M.; Te, V.; Hill, P. S.	Cambodia's health professionals and the ASEAN Mutual Recognition Arrangements: registration, education and mobility	2019	Human Resources for Health [Electronic Resource]	17	1	https://dx.doi.org/10.1186/s12960-019-0349-5	medical practitioners, dentists and nurses	Statutory registration/occupational licensing	Portability/mobility	Cambodia is an active participant in the ASEAN MRA processes for doctors, dentists and nurses reporting progress annually. Education of health professionals has been increasingly formalised in the past 25 years, with nursing moving towards a 4-year bachelor degree. The private university sector has substantially increased, with English increasingly used as a language of instruction. Recent legisl…	Cambodia	portability/mobility, capacity of/access to workforce	qualitative methods	Not reported	Cambodia finds itself undergoing a series of rapid transitions: substantial demographic and economic growth since its emergence from the Khmer Rouge genocide and subsequent sanctions; increasing health status grounded in comprehensive health systems reform; and educational opportunity enabled by a shift towards increasing English usage and burgeoning private sector. These changes have been accomp…	Yes	Yes - none
Lazure, L. L.; Cramer, M. E.; Hoebelheinrich, K. A.	Informing Health Policy Decision Makers: A Nebraska Scope of Practice Case Study	2016	Policy, Politics & Nursing Practice	17	2	http://dx.doi.org/10.1177/1527154416661614	nurses and midwives	Statutory registration/occupational licensing	Scope of practice regulation	The overall survey response rate was 46% (22/48). A total of 10 respondents were on either the Technical Review Committee or the NE State Board of Health (10/23), and 12 were attendees or testifiers at the Credentialing Review Process meetings (12/25).	United States	capacity of/access to workforce, effectiveness	case study	As with all case studies, (see Figure 2) findings are not intended to be representative. Rather, case studies are conducted to improve Verstehen (understanding) as opposed to ErklaÂ¨ren (explanation) based on the particularities of a single case and as viewed from multiple perspectives (Abma & Stake, 2014) as occurred with this study of NE's statutory process. Still, there may be greater understa…	Medicare patients seeking care from nurse practitioners (NPs) increased 15-fold from 1998 to 2010, and a 2.5-fold patient increase was recorded in states that have eased the regulatory environment for NPs. It is increasingly important that state regulatory and licensing boardsâ€”charged with protecting the public through the assurance of a qualified health-care workforceâ€”examine whether their s…	Yes	Yes - none
Legido-Quigley, H.; Doering, N.; McKee, M.	Challenges facing teleradiology services across borders in the European union: A qualitative study	2014	Health Policy and Technology	3	3	10.1016/j.hlpt.2014.04.001	medical practitioners	Statutory registration/occupational licensing	Portability/mobility	A qualitative study was developed to explore the issues that arise when implementing teleradiology services across European borders. A total of 12 semi-structured interviews with key actors were conducted, recorded and fully transcribed. These were analysed using thematic analysis.	European Union	capacity of/access to workforce, portability/mobility	qualitative methods	This study is, of necessity, limited in scope. It examines the experience of only one provider, albeit one with nearly a decade of experience working across borders. It was not possible to interview those in hospitals having contracts with the TMC. It examines perceptions related to the process of delivering a service and does not evaluate its outcomes. Nonetheless, it does provide some important…	Teleradiology services face several challenges; most can be overcome if those engaging in this type of collaborations are eager to make it a success. However, it would be beneficial to have a transparent European legal framework that clarifies issues related to the registration and licensing of healthcare professionals; clarifies arrangements for data sharing and protection; and specifies liabili…	Yes	Yes - none
Leslie, K.; Nelson, S.	Mandatory Reporting of Health Professional Incompetence and Incapacity: Is it Time to Adopt the Australian Regime?	2018	Nursing leadership (Toronto, Ont.)	31	3	https://dx.doi.org/10.12927/cjnl.2018.25682	health practitioners	Statutory registration/occupational licensing	Complaints and discipline	Identifying poor or unsafe practice is an important aspect of professional regulation. One way that health profession regulators access this information is through legislated mandatory reporting of incompetence or incapacity. Australia's mandatory reporting provisions are far-reaching and have become a touchstone issue in Australia's regulatory framework.	Canada and Australia	safety	policy/legal/regulatory analysis	Not reported	Regulation of health professions has evolved over the past decade to try to better meet the objective of protecting the public. Changes to both Australia's and Ontario's legal framework for mandatory reporting of health professionals who may be incapacitated or incompetent have been made in recent years. By gaining access to information about individual professionals' health and performance, regu…	Not reported	Not reported
Leslie, Kathleen; Dunk, Meaghan; Staempfli, Sabina; Cook, Karen	Mandatory Reporting of Colleagues to Regulators: An Overview of Requirements for Registered Nurses in 12 Canadian Jurisdictions	2021	Journal of Nursing Regulation	12	3		nurses	Statutory registration/occupational licensing	Complaints and discipline	0	Canada	safety	policy/legal/regulatory analysis	This review was a legal/textual analysis of statutory requirements for RNs to report certain conduct to regulatory bodies and thus does not incorporate the legislative history or specific jurisdictional contexts that have influenced the development of these requirements. Further, legislative frameworks in Canada continue to undergo reform, as do regulatory practice standards and guidance document…	This review has compared the content and comprehensiveness of the statutory obligations that require RNs to report certain con-cerns about colleagues to regulators. While all nurses are under an ethical or professional duty to protect patients from harm and report unsafe practice, understanding the legally mandated reporting requirements across jurisdictions may be valuable to RNs, particularly t…	Yes	Yes - none
Leslie, Kathleen; Moore, Jean; Robertson, Chris; Bilton, Douglas; Hirschkorn, Kristine; Langelier, Margaret H; Bourgeault, Ivy Lynn	Regulating health professional scopes of practice: comparing institutional arrangements and approaches in the US, Canada, Australia and the UK	2021	Human Resources for Health	19	1		health practitioners	Statutory registration/occupational licensing	Scope of practice regulation	0	Multiple	quality, safety, efficiency, access	policy/legal/regulatory analysis	None stated	Comparative examination finds that the different regulatory approaches in these countries have emerged in response to similar challenges. In some cases, â€˜tasks' or â€˜activities' are the basis of regulation, whereas in other contexts protected â€˜titles' are regulated, and in some cases both. From results and the jurisdiction-specific SWOT analyses, authors conceptualized a synthesized table of…	Yes	Two authors situated in national professional regulatory bodies. Remaining authors have no competing interests.
Leung, T. I.; Biskup, E.; DeWitt, D.	Facilitating credentialing and engagement of international physician -migrants during the COVID-19 crisis and beyond	2020	Rural and remote health	20	3	10.22605/rrh6027	medical practitioners - internationally educated	Statutory registration/occupational licensing	Portability/mobility	0	International	portability/mobility	commentary/opinion	0	Licensing boards and authorities should strive for standardized, competency-based basic professional recognition. Professional medical societies are well-positioned to guide such competency-based recognition as a more organized, international collaborative effort across specialties. The COVID-19 pandemic facilitated cross-state and international licensing in some regions, highlighting a key oppor…	Not reported	Not reported
Li, X.; Shen, J. J.; Yao, F.; Jiang, C.; Chang, F.; Hao, F.; Lu, J.	Does exam-targeted training help village doctors pass the certified (assistant) physician exam and improve their practical skills? A cross-sectional analysis of village doctors' perspectives in Changzhou in Eastern China	2018	BMC medical education	18	1	https://dx.doi.org/10.1186/s12909-018-1211-5	medical practitioners	Statutory registration/occupational licensing	Continuing competence - CPD	The Chinese government, based on the1999 Law on Physicians, started implementing the Rural Doctor Practice Regulation in 2004 to increase the percentage of certified physicians among village doctors. Special exam-targeted training for rural doctors therefore was launched as a national initiative. Three counties were selected from the 4 counties in Changzhou City in eastern China, and 844 village …	China	effectiveness	mixed methods	First, it relies on self-reported data, and recall bias might exist, in particular when information about the licensure exam and participation in the training program is being collected. Second, the field survey was only conducted in Changzhou city in eastern China, which limits the generalizability of our findings. Third, we only collected the subjective attitudes of the village doctors; more ob…	Although the licensure exam preparation training for certified (assistant) physicians is provided to increase the exam's passing rate, the current model has had only limited success. Therefore, a dual training program model to fit the needs of different types of village doctors is more likely to be effective. The exam-preparation program fits for rural doctors who can potentially become certified…	Yes	Not reported
Lillis, S.; Takai, N.; Francis, S.	Long-term outcomes of a remedial education program for doctors with clinical performance deficits	2014	Journal of Continuing Education in the Health Professions	34	2	https://dx.doi.org/10.1002/chp.21227	medical practitioners	Statutory registration/occupational licensing	Complaints and discipline	Over the 18-month period covered in this study, 24 doctors were required by the MCNZ to enter remediation after a performance assessment. The data set used in this study was drawn from these 24 consecutive cases and included the nature of concerns, severity of concerns, results of remediation and outcome of a second assessment when such an assessment was ordered.	New Zealand	safety, effectiveness	cohort study	Care must be taken before generalizing the results of this study. What is achievable in terms of scope and depth of assessment, as well as the quality of remedial education, is influenced by legislation and funding. In New Zealand, legislation allows for a rigorous approach to both assessment and remediation that can withstand legal challenge. Other jurisdictions will vary in how a regulatory bod…	The assessment and remediation processes of a regulatory authority are an interplay between best educational practice and legal constraint. This article details the results of comprehensive workplace-based assessment and individualized educational remediation based on deficits found in performance. About 75% of doctors who complete remediation will be practicing at an acceptable level at that tim…	Not reported	Yes - none
Lillis, S.; Van Dyk, V.	Workplace-based assessment for vocational registration of international medical graduates	2014	Journal of Continuing Education in the Health Professions	34	4	https://dx.doi.org/10.1002/chp.21251	medical practitioners - internationally educated	Statutory registration/occupational licensing	Entry to practice standards	All cases of WBA (n = 81) used for vocational registration of IMGs in New Zealand between 2008 and 2013 were collated and analyzed. Results: The successful completion rate of IMGs through the pathway was 87%. The majority (64%) undertook the year of supervised practice and the final assessment in a provincial center. For those unsuccessful in the pathway, inadequate clinical knowledge was the mos…	New Zealand	effectiveness, efficiency	cohort study	As yet, there are no data on long-term outcomes (Mini- CEx), of the assessment process described here. Although all practicing doctors are required to participate in formal recertification programs (including undertaking continuing professional development), this by itself does not imply that professional competence is assured or will be maintained. Since this group of doctors represents a very d…	WBA (Work Based Assessment) is a feasible methodology of assessment for vocational registration of IMGs. The method described in this article yielded an 87% success rate on first assessment. The strengths of the process described in this article are the constructivist framework of the assessment, the preceding 12 to 18 months of experience with supervisor meetings and formal reports, and training…	Not reported	Yes - none
Lim, Max Ying Hao; Lin, Vivian	Governance in health workforce: how do we improve on the concept? A network-based, stakeholder-driven approach	2021	Human Resources for Health	19	1	10.1186/s12960-020-00545-0	health practitioners	Multiple	0	A literature review using PubMed, Google Scholar and grey literature search was conducted to map out the current conceptualisation of health workforce governance. We identified all published literature relating to governance in health workforce since 2000 and analysed them on two fronts: the broad definition of governance, and the operationalisation of broad definition into key dimensions of gove…	International	effectiveness	systematic review	We note this review is limited to secondary sources with no primary data collection or first-hand case studies.	Whilst governance within the context of health systems has gained increasing attention [47], the influence of governance has not been emphasised enough in the HRH crisis [6] which we believe is a result of inadequate conceptualisation. The stakes are high: the COVID-19 crisis has exposed how dependent our health systems are on a resilient, well-performing health workforce, which is itself depende…	Yes - none	Yes - none
Lin, K.; Tung, C.	The Regulation of the Practice of Acupuncture by Physicians in the United States	2017	Medical Acupuncture	29	3	http://dx.doi.org/10.1089/acu.2017.1235	medical practitioners	Statutory registration/occupational licensing	Scope of practice regulation	Current statutes were evaluated with respect to those from past decades. Requirements were compared with the World Health Organization's recommendations for acupuncture basic training and safety.	United States	choice, capacity of/access to workforce	policy/legal/regulatory analysis	As statutes and regulations change regularly, the guidelines outlined above for each state will likely evolve. This document, therefore, provides a comprehensive analysis of the state of regulation of acupuncture by physicians in the United States at one timepoint.	The regulation of the practice of acupuncture has never been more important. As more physicians incorporate acupuncture into their medical practices, updating the regulations on training and administration of acupuncture is paramount for ensuring that the care patients receive is safe, up-to-date, and effective. This article provides an overview of the current standards for licensed physicians in…	Not reported	Yes - none
Lin, V.; Gillick, D.	Does workforce regulation have the intended effect? the case of Chinese medicine practitioner registration	2011	Australian Health Review	35	4	http://dx.doi.org/10.1071/AH10869	T&CM practitioners	Statutory registration/occupational licensing	Complaints and discipline	0	Australia	safety, effectiveness	case study	Data still limited	Although data are still limited the experience of registration and complaints handling suggests that the decision to regulate Chinese medicine was appropriate. With Chinese medicine practitioners coming under the national registration scheme in July 2012, some of the difficulties associated with federalism will be overcome. Other aspects of the Victorian experience will be useful in informing imp…	Not reported	Yes - declared
Liu, J. J.; Alam, A. Q.; Goldberg, H. R.; Matelski, J. J.; Bell, C. M.	Characteristics of internal medicine physicians disciplined by professional colleges in Canada	2015	Medicine (United States)	94	26	http://dx.doi.org/10.1097/MD.0000000000000937	medical practitioners	Statutory registration/occupational licensing	Complaints and discipline	Our retrospective study reviewed information from all provincial Colleges of Physicians and Surgeons (CPS) and compiled a database of all disciplined physicians from 2000 to 2013 in Canada. Disciplinary rate differences (RDs) were calculated for IM physicians and compared with other physicians.	Canada	quality, safety	cohort study	We acknowledge several limitations to our work. Published accounts of disciplinary action are an imperfect surrogate that may underestimate true incidence rates of misconduct. Our database does not capture unreported incidences of misconduct, nor does it include misconduct instances that are settled outside the public domain (ie, in civil legal proceedings). Physicians who voluntarily relinquish …	Generally, disciplinary rates among physicians were low. Compared with other physicians, IM physicians have significantly lower disciplinary rates overall and are less likely to incur the majority of disciplinary offenses and penalties. Our results showed that internal medicine physicians have lower rates of documented disciplinary action than other physicians. Although the absolute number of dis…	Yes - none	Yes - none
Lloyd-Bostock, S.	The creation of risk-related information: The UK General Medical Council's electronic database	2010	Journal of Health Organization & Management	24	6		medical practitioners	Statutory registration/occupational licensing	Regulatory system strengthening	The GMC provided samples of their data, access to documentation surrounding the configuration and use of the database, and meetings with staff able to provide background on the database, GMC procedures, and the GMC as an organisation. Findings â€“ The FTP database is designed to process cases within complex legal rules, and to provide for accountability. The database and its use are adapted to th…	United Kingdom	effectiveness	mixed methods	Research limitations/implications â€“ The research was exploratory. It provides initial insights and the basis for further research.	The GMC provided samples of their data, access to documentation surrounding the configuration and use of the database, and meetings with staff able to provide background on the database, GMC procedures, and the GMC as an organisation. Findings â€“ The FTP database is designed to process cases within complex legal rules, and to provide for accountability. The database and its use are adapted to th…	Yes	Not reported
Lopes, S. C.; Nove, A.; ten Hoope-Bender, P.; de Bernis, L.; Bokosi, M.; Moyo, N. T.; Homer, C. S. E.	A descriptive analysis of midwifery education, regulation and association in 73 countries: the baseline for a post-2015 pathway	2016	Human Resources for Health	14		10.1186/s12960-016-0134-7	midwives	Statutory registration/occupational licensing	Regulatory system strengthening	A self-completion questionnaire collected quantitative and qualitative data on ERA characteristics and organisation in the 73 countries. The countries were grouped according to World Health Organization (WHO) regions. A descriptive analysis was conducted.	LMIC	effectiveness	survey	This study has some limitations, which need to be taken into account when interpreting the findings. Although countries from all the WHO regions were involved in the study, it only included those low and middle-income countries (LMICs) that are part of the Countdown to 2015 initiative. These countries are not necessarily representative of their regions, and findings may not be generalisable to ot…	Compared with the 2011 SoWMy report, there is evidence of increasing effort in low- and middle-income countries to improve midwifery education, to strengthen the profession and to follow international ERA standards and guidelines. However, not all elements are being implemented equally; some variability persists between and within regions. The education pillar showed more systematic improvement i…	Yes	Yes - none
Louw, G.; Duvenhage, A.	The unwritten new practice rights of the traditional health practitioner as stipulated by the Traditional Health Practitioners Act No 22 (2007) of South Africa	2016	Australasian Medical Journal	9	11		T&CM practitioners	Statutory registration/occupational licensing	Scope of practice regulation	0	South Africa	effectiveness	descriptive study	Not reported	The new unwritten practice rights of the South African traditional health practitioner are well masked and very comprehensive. The impact of these rights can be much more devastating than the written rights professed and described by the legal definition traditional philosophy embedded in the Traditional Health Practitioners Act No 22 (2007). It empowers the traditional health practitioner with m…	Yes - none	Yes - none
Lowery, Bobby; Scott, Elaine; Swanson, Mel	Nurse practitioner perceptions of the impact of physician oversight on quality and safety of nurse practitioner practice	2016	Journal of the American Association of Nurse Practitioners	28	8	http://dx.doi.org/10.1002/2327-6924.12336	nurse practitioners/APN	Statutory registration/occupational licensing	Scope of practice regulation	A total of 1139 NP respondents completed an exploratory survey, Impact of Regulatory Requirements for Physician Oversight on Nurse Practitioner Practice. Participants were asked their perceptions of the impact of PO on patient care and NP practice. Descriptive statistics on the state of residence regulatory requirements and personal demographics were also collected.	United States	safety, quality, capacity of/access to workforce	survey	Dependence on self-report raises concern about the validity of causal conclusions for a range of reasons, including systematic response distortions and reporter bias. Furthermore, evidence of survey fatigue was noted. Some participants did not complete all survey items, suggesting a need for a more concise survey. Releasing the survey during a holiday period may have resulted in the low response …	Nurse educators must pay attention to the critical role of skill acquisition in NP students. New graduate NPs need educational preparation in the competencies independent practitioners use as part of interprofessional teams. As NP educational preparation moves to the Doctor of Nursing Practice (DNP) level, additional didactic and practicum hours will promote an NP workforce better prepared to ens…	Not reported	Not reported
Lynch, M.; Kodate, N.	Professional practice following regulatory change: An evaluation using principles of "Better Regulation"	2020	Research in social & administrative pharmacy : RSAP	16	2	http://dx.doi.org/10.1016/j.sapharm.2019.05.007	pharmacists	Statutory registration/occupational licensing	Regulatory system strengthening	20 community pharmacists purposively selected, shared their lived experiences of the Act, as implemented in a semi-structured interview. A qualitative content analysis incorporating a framework analysis based on the seven principles of better regulation was used to analyze the data.	Ireland	effectiveness	qualitative methods	Not reported	Community pharmacists acknowledge the need for the Pharmacy Act but perceive that the PSI needs to adopt a more responsive approach to implementation if the Act is to be considered a model of better regulation. The study findings are of interest as there is little published research on how regulation is experienced by healthcare professionals who are subject to its provisions. The principles of b…	Not reported	Not reported
Mack, Rachel	Increasing Access to Health Care by Implementing a Consensus Model for Advanced Practice Registered Nurse Practice	2018	Journal for Nurse Practitioners	14	5	10.1016/j.nurpra.2018.02.008	nurse practitioners/APN	Statutory registration/occupational licensing	Scope of practice regulation	Advanced practice registered nurses (APRNs) are expert clinicians who manage the patient's overall care. The APRN Consensus Work Group and the National Council of State Boards of Nursing APRN Advisory Committee developed a Consensus Model to standardize APRN regulations and licensing. This model focuses on 4 roles: certified registered nurse anesthetist, certified nurse-midwife, clinical nurse sp…	United States	effectiveness, capacity of/access to workforce	policy/legal/regulatory analysis	Not reported	Eliminating practice barriers will standardize the regulatory process for APRNs, increase state-to-state practice mobility, and increase access to APRN care nationwide. It is important for all supporting entities, APRNs, and educational programs to continue working toward implementing and promoting the Consensus Model for APRN Regulation across the US. This model will eliminate practice barriers …	Not reported	Not reported
MacLeod-Glover, N.	An explanatory policy analysis of legislative change permitting pharmacists in Alberta, Canada, to prescribe	2011	International journal of pharmacy practice	19	1	http://dx.doi.org/10.1111/j.2042-7174.2010.00074.x	pharmacists	Statutory registration/occupational licensing	Scope of practice regulation	A search for government and regulatory body documents related to Alberta healthcare system and pharmacist prescribing was performed. Correspondence was initiated with authors and regulators to clarify or obtain current data.	Canada	capability/access to services, effectiveness	case study	Not reported	Collaboration between healthcare professionals, regulators and other stakeholders is essential to developing a prescribing model that can be successfully implemented when there is the opportunity for legislative change related to health professionals' scope of practice. Bill 22 addresses, very directly, several of the concerns of the Alberta public that were raised during government consultation …	Yes - none	Yes - none
Maestad, O.; Mwisongo, A.	Informal payments and the quality of health care: Mechanisms revealed by Tanzanian health workers	2011	Health Policy	99	2	https://dx.doi.org/10.1016/j.healthpol.2010.07.011	health practitioners	Multiple	complaints and discipline - informal payments	We organised eight focus groups with 58 health workers representing different cadres and levels of care in one rural and one urban district in Tanzania.	Tanzania	quality, capacity of/access to workforce, effectiveness	qualitative methods	Not reported	Despite the sensitive nature of the subject, health workers willingly shared information about the practice of receiving informal payments and illuminated a number of mechanisms through which informal payments affects the quality of care. Many of the mechanisms â€“ especially those related to the interpersonal dynamics among the health workers â€“ could hardly have been revealed through interview…	Yes	Not reported
Magiste, Edward J.	Prevalence rates of substantiated and adjudicated ethics violations	2020	Journal of Social Work	20	6	10.1177/1468017319837521	social workers	Statutory registration/occupational licensing	Complaints and discipline	Understanding which violations occur with more frequency enables social work educators to incorporate understanding the ethics of the social work into academic curriculum. Further study enables the profession to look at both what occurs and how that impacts clients, workers, and the public trust.	United States	safety, quality, capability	cohort study	First, it was only meant to explore the common conceptions of the occurrence and prevalence of sexual boundary violations in the literature, textbooks, and ongoing dialogues between professionals. In the end, the numbers showed that there were only 6% of all the ethical violations reported and adjudicated in the study. This study also only looked at the public records of substantiated and adjudic…	Ethical violations are an issue for social work professionals and for the public that trusts them. The behavior of professionals needs continued monitoring for the occurrence and prevalence of violations. The profession needs to understand how and why these violations occur and to engage in dialogue for education and prevention of them. Certainly, among the data used for this study, boundary cros…	Yes - none	Not reported
Maholtz, D. E.; Erickson, M. J.; Cymet, T.	Comprehensive Osteopathic Medical Licensing Examination-USA level 1 and level 2-cognitive evaluation preparation and outcomes	2015	Journal of the American Osteopathic Association	115	4	https://dx.doi.org/10.7556/jaoa.2015.046	medical practitioners	Statutory registration/occupational licensing	National Licensing Exams	A literature review was conducted to assess the predictive value of specific tests (Medical College Admission Tests, Comprehensive Osteopathic Medical Achievement Test) and student preparation methods to achievement scores on the Comprehensive Osteopathic Medical Licensing Examination-USA Levels 1 and 2 tests. A survey of all osteopathic students who had sat the Comprehensive Osteopathic Medical …	United States	effectiveness	survey	Not reported	Standardized licensing examinations such as the Comprehensive Osteopathic Medical Licensing Examination-USA series are an integral part of developing competent physicians. Research will likely continue to investigate the most effective preparation tools and predictors for performance outcomes.	Yes - none	Yes - none
Maier, C. B.; Aiken, L. H.	Expanding clinical roles for nurses to realign the global health workforce with population needs: a commentary	2016	Israel Journal of Health Policy Research	5		10.1186/s13584-016-0079-2	nurse practitioners/APN	Statutory registration/occupational licensing	Scope of practice regulation	0	Israel	capacity of/access to workforce	commentary/opinion	Not reported	Many countries, including Israel, face health workforce challenges to meet the needs of their citizens, as chronic conditions increase. Provider shortages and geographical maldistribution are common. Increasing the contribution of nurse practitioners and other advanced practice nursing roles through task-shifting and expansion of scope-of-practice can improve access to care and result in greater …	Not reported	Not reported
Malloch, K.; Hrabe, D. P.; Schultz, M.	Innovation Leaders:: Networking Across Practice and Regulatory Agencies for Better Data and Clinical Efficiency	2020	Nurse Leader	18	3	10.1016/j.mnl.2020.03.015	nurses	Statutory registration/occupational licensing	Regulatory reform	0	United States	effectiveness	commentary/opinion	Not reported	Often times, persistent or wicked problems in an organization cannot be solved unilaterally. Nurse leaders are encouraged to explore new partnerships with both regulatory and accrediting agencies to address issues and challenge the basic assumptions that created policies and regulations as they many no longer be relevant. Nurse leaders are also encouraged to seek source data from licensing board …	Not reported	Not reported
Manion, Amy B.; Odiaga, Janice A.	Health care economics and the advanced practice registered nurse	2014	Journal of Pediatric Health Care	28	5	http://dx.doi.org/10.1016/j.pedhc.2014.04.009	nurse practitioners/APN	Statutory registration/occupational licensing	Scope of practice regulation	0	United States	quality, cost effective care, capacity of/access to workforce	narrative review	Not addressed	The goal of eliminating health disparities, providing full access to care for all persons, and reducing the rising cost of health care will not be achieved until APRNs are able to function within their full scope of practice in all 50 states. This goal is within reach given the transformations currently taking place in the health care system if APRNs can act collectively to eliminate barriers. Re…	No	No COI
Marcus, K.; Purwaningrum, F.; Short, S.	Towards more effective health workforce governance: The case of overseas-trained doctors	2021	Australian Journal of Rural Health	29	1	10.1111/ajr.12692	medical practitioners	Statutory registration/occupational licensing	Entry to practice standards	Overseas-trained doctors enjoyed the relative autonomy of working in rural or remote general practice and were grateful to be in Australia. Specialised rural and remote skills such as cultural competence in matters of Indigenous health and specialised emergency rural skills was a key finding as was the deskilling or lack of career development opportunities. Our analysis pointed to the mismatch in…	Australia	effectiveness	qualitative methods	All participant quotes could not be inserted due to space limitations. And, due to recruitment challenges and limited resources, the study sample was small. However, we are confident we reached saturation with this subset of interviews as repeated patterns emerged. The number of years spent working in rural Australia also varied considerably between participants, and thus, policy and migration ex…	Overseas-trained doctors provide essential health services in areas of need, with the majority of participants continuing to work in rural and remote areas â€¢ The qualitative evidence regarding the experiences of migrant doctors reveals mismatched expectations between overseas-trained doctors, policy-makers and employers â€¢ More effective health workforce governance is required in order to reta…	Yes	Yes - none
Masselink, L. E.; Lee, S. Y. D.	Nurses, Inc.: Expansion and commercialization of nursing education in the Philippines	2010	Social Science and Medicine	71	1	http://dx.doi.org/10.1016/j.socscimed.2009.11.043	nurses	Statutory registration/occupational licensing	Portability/mobility	Results suggest that nursing schools have expanded migration opportunities by making nursing education available to more students and more diverse student populations. Also, some nursing schools have acted to control the licensure and recruitment processes by establishing commercial relationships with licensure exam review centers and recruitment agencies.	Philippines	effectiveness, quality, portability/mobility	qualitative methods	First, the number of nursing schools examined is small, and the degree to which their activities accurately reflect broader trends is unclear. Most of the schools profiled were located in Metro Manila, where the majority of public and private international recruitment activity is concentrated (Tyner, 2000). Another limitation of the study is that most of the evidence was gathered from private nur…	This study has examined how Philippine nursing schools act as migrant institutions in two ways :by expanding and diversifying nursing education programs ,and by interacting with commercial interests to control the processes of education and migration. It proposes that these activities enable nursing schools to play an increasingly prominent role in structuring access to migration opportunities, a…	Not reported	Not reported
Matsuoka, S.; Fujita, N.; Koto-Shimada, K.; Zwi, A. B.	Regulation of nursing professionals in Cambodia: strategies to overcome underpinning challenges	2021	International Nursing Review			10.1111/inr.12658	nurses	Statutory registration/occupational licensing	Regulatory system strengthening	Eighteen key informant interviews were conducted in Cambodia in 2018. Walt and Gilson's policy analysis model was applied to organize and synthesize the data.	Cambodia	effectiveness	qualitative methods	Interview data reflect the viewpoints of interviewees and what they seek to communicate about their role or that of institutions and others. We tried to get a balanced understanding by triangulating data collected from several respondents (Buse et al. 2005). A key informant from the Ministry of Education was not included although they were partly involved in accreditation of pre-service education…	In Cambodia, the nursing regulatory environment has expanded greatly over the last decade. Challenges and constraints were elucidated not only in the development but also in the implementation of the regulatory framework with the opportunities and specific strategies adopted to address the challenges experienced in Cambodia. It is hoped that this more nuanced presentation of a country case study …	Yes	Yes - none
Maxey, H. L.; Norwood, C. W.; O'Connell, J. B.; Liu, Z.	Impact of State Workforce Policies on Underserved Patients' Access to Dental Care: A longitudinal study	2017	Journal of Dental Hygiene	91	5		dental hygienists	Statutory registration/occupational licensing	Scope of practice regulation	This study examined longitudinal data on 958 FQHC grantees located in the 50 states and the District of Columbia that received community health center funding from the U.S. Health Center Program from 2004 to 2012. Federal funding agreements require FQHC grantees to report administrative and patient utilization data to the Uniform Data System (UDS) on an annual basis. UDS data for this study were …	United States	capacity of/access to workforce	Longitudinal study	Some key data could not be obtained and some assumptions were not robustly supported (e.g., that the DHPPI accurately represents state-level professional practice environments for dental hygienists). Additionally, data were not available regarding some potentially confounding state- and FQHC-level factors (e.g., Medicaid policies, patient encounter rates). The authors managed this limitation by a…	Improving underserved communities' access to oral healthcare services is a public health priority. Most dental diseases are preventable; however, disparities in access to oral healthcare make it difficult for underserved individuals to benefit from receipt of dental services. Therefore, states should consider supporting the dental hygiene workforce's ability to improve FQHC patients' access to de…	Not reported	Not reported
Mayberry, J. F.	Review: Statutory regulation of invasive complementary therapies, such as hijama and acupuncture, is the only effective way of ensuring both patient safety and good practice	2018	Medico-Legal Journal	86	1	https://dx.doi.org/10.1177/0025817217734482	T&CM practitioners	Multiple	0	Comparison of different types of regulatory models; statutory registration, co-regulation - accredited registers, negative licensing, and Royal Charter	United Kingdom	safety, effectiveness	policy/legal/regulatory analysis	Not addressed	During the twentieth century acupuncture failed to gain statutory regulation but was subject to the equivalent of trading standards. The profession of acupuncture is marked by disunity within the profession, an absence of common training programs and disciplinary processes, and opposition to statutory regulation by medical colleges. The existence of a substantial body of acupuncturists who were d…	Yes	'The author(s) declared no potential conflicts of interest with respect to the research, authorship, and/or publication of this article. The author(s) disclosed receipt of the following financial support for the research, authorship, and/or publication of this article: John F Mayberry is in receipt of a grant from the Templeton Foundation for work on the role of prayer in the management of diseas…
Mayra, K.; Padmadas, S. S.; Matthews, Z.	Challenges and needed reforms in midwifery and nursing regulatory systems in India: Implications for education and practice	2021	Plos ONE	16	44686	http://dx.doi.org/10.1371/journal.pone.0251331	nurses and midwives	Statutory registration/occupational licensing	Regulatory system strengthening	There is a lack of importance accorded to midwifery roles within the nursing system. The councils and Acts do not adequately reflect midwifery practice, and remain a barrier to good quality care provision. The lack of required amendment of Acts, lack of representation of midwives and nurses in key governance positions in councils and committees have restrained and undermined leadership positions,…	India	quality, equity, effectiveness	qualitative methods	In November 2020, the GOI introduced the draft National Nursing and Midwifery Commission (NNMC) Bill [32]. The new bill is unlikely to address the existing issues, but instead may create additional challenges which include undermining the autonomy and independence of the state regulatory bodies by centralizing decision making, and not allowing diversity in representation in the commission members…	Nurses-midwives are the primary health care providers in India. Regulatory failures lead to nurses and midwives graduating without sufficient knowledge and skills, thereby putting lives and health at risk. This is a serious issue because practice is unregulated, care providers are unsupervised and not updated in a timely way while standards of care gradually deteriorate. The health regulatory str…	Yes	Yes - none
Mboineki, J. F.; Chen, C.	Health care system changes supporting the development of the nurse practitioner role in Tanzania	2019	Journal of the American Association of Nurse Practitioners	31	9	https://dx.doi.org/10.1097/JXX.0000000000000168	nurse practitioners/APN	Statutory registration/occupational licensing	Scope of practice regulation	A descriptive, cross-sectional study design was used to collect quantitative data. Purposive and convenience sampling techniques were used to collect data from 237 health care providers using a semi-structured questionnaire. Data were entered into SPSS version 20 and analyzed using descriptive statistics and Chi-square test for independence	Tanzania	capacity of/access to workforce	cross-sectional study	Not reported	Although the government of Tanzania has made some improvements in accessing health care services, the rural health care facilities still suffer from an extreme shortage of skilled health care providers. This has forced the government to allow MAs to conduct patient assessments, prescribing and treating without receiving adequate knowledge, and thus affecting the efficiency in the health care deli…	Yes	Yes - none
McCarthy, C. F.; Gross, J. M.; Verani, A. R.; Nkowane, A. M.; Wheeler, E. L.; Lipato, T. J.; Kelley, M. A.	Cross-sectional description of nursing and midwifery pre-service education accreditation in east, central, and southern Africa in 2013	2017	Hum Resour Health	15	1	10.1186/s12960-017-0224-1	nurses and midwives	Statutory registration/occupational licensing	Accreditation of training programs	This study utilized a cross-sectional group survey with a standardized questionnaire administered to a convenience sample of approximately 70 nursing and midwifery leaders from 16 countries in east, central, and southern Africa. Each national delegation completed one survey together, representing the responses for their country.	sub-Saharan Africa	effectiveness	cross-sectional study	The biases intrinsic in self-report surveys, including recall bias and social desirability bias. This study also used convenience sampling, which may not represent the entire population of interest. In addition, questions did not address a main recommendation within the WHO guidelines: whether or not the government was currently supporting efforts to develop or strengthen accreditation systems. L…	The process of accreditation can certify to what extent schools responsible for educating health professionals meet quality standards to ensure graduates obtain core competencies [14]. This study of nursing and midwifery pre-service accreditation in 16 sub-Saharan African countries presents a description of current policies, practices, and approaches relative to the 2013 WHO guidelines to strengt…	Yes	Yes - none
McCarthy, C. F.; Riley, P. L.	The African Health Profession Regulatory Collaborative for Nurses and Midwives	2012	Human Resources for Health	10		10.1186/1478-4491-10-26	nurses and midwives	Statutory registration/occupational licensing	Regulatory system strengthening	The African Health Profession Regulatory Collaborative for Nurses and Midwives convenes leaders responsible for regulation from 14 countries in East, Central and Southern Africa. It provides a high profile, south-to-south collaboration to assist countries in implementing joint approaches to problems affecting the health workforce. Implemented in partnership with Emory University, the Commonwealth…	sub-Saharan Africa	effectiveness	case study	Not reported	Major donor and policy makers have clearly articulated global health workforce priorities requiring collaboration among stakeholders and institutional capacity within health professional regulatory bodies. ARC institutes a country-driven, south-to-south collaborative approach that empowers local and regional regulatory leadership to address issues affecting the largest component of the health wor…	Not reported	Yes - none
McCarthy, C. F.; Voss, J.; Verani, A. R.; Vidot, P.; Salmon, M. E.; Riley, P. L.	Nursing and midwifery regulation and HIV scale-up: establishing a baseline in East, Central and Southern Africa	2013	Journal of the International AIDS Society	16		10.7448/IAS.16.1.18051	nurses and midwives	Statutory registration/occupational licensing	Other: Multiple - registration, scope of practice, pre-service education accreditation, CPD & use of international guidelines	A 30-item survey was administered to a convenience sample of 13 national nursing and midwifery regulatory body leaders in attendance at the PEPFAR-supported African Health Profession Regulatory Collaborative meeting in Nairobi, Kenya on28 February, 2011. The survey contained questions on task shifting and regulations such as registration, licensure, scope of practice, pre-service education accred…	Other: sub-Saharan Africa - 13 countries	Other: regulatory strengthening	Other: Survey	Limitations of this study include a potential selection bias due to the use of convenience sample as opposed to a representative sample. The absence of data from South Africa, a leader in nursing and midwifery practice and education, results in an incomplete description of regulation in the region. Because this study focused solely on nursing and midwifery regulations primarily in countries with …	Reaching ambitious new targets for HIV/AIDS will require a continued commitment to strengthening the global health workforce. What is learned from the experiences of responding to HIV/AIDS can help improve the delivery of health services in a broad variety of health care settings. Integrating advancements to nursing and midwifery practice and education into national regulatory frameworks can help…	Yes	Yes - none
McCarthy, Carey F; Voss, Joachim; Salmon, Marla E; Gross, Jessica M; Kelley, Maureen A; Riley, Patricia L	Nursing and midwifery regulatory reform in east, central, and southern Africa: a survey of key stakeholders	2013	Human Resources for Health	11	1		nurses and midwives	Statutory registration/occupational licensing	Governance	While guidelines on task shifting and recommendations on transforming health professional education exist, this study provides new evidence that countries in the ECSA region face obstacles to adapting their practice and education regulations accordingly. Stakeholders such as CNOs, nursing associations, and academicians have varied and complementary roles with regard to reforming professional prac…	East, Central, and Southern Africa	quality, effectiveness, capacity of/access to workforce	survey	The small number of respondents (10 or 11 in each stakeholder group), potential selection bias because of the use of a convenience rather than representative sampling approach, and instances in which some respondents did not answer every question on the survey. As a result, the generalizability of findings is potentially limited by the personal or professional bias that may have influenced survey…	As the need for expanded nursing and midwifery functions grows, ensuring corresponding regulations are in place to govern professional practice is an increasing concern. This study suggests there is not alignment in some countries between the roles and responsibilities of practicing nurses and midwives and the current practice and education regulations. The need to advance regulations and educati…	Yes	Yes - none
McCarthy, Carey F; Zuber, Alexandra; Kelley, Maureen A; Verani, Andre R; Riley, Patricia L	The African health profession regulatory collaborative (ARC) at two years	2014	African journal of midwifery and women's health	8	2		nurses and midwives	Statutory registration/occupational licensing	Regulatory system strengthening	The African Health Profession Regulatory Collaborative (ARC) for nurses and midwives was created in response to the increasing reliance on shifting HIV tasks to nurses and midwives without the necessary regulation supporting this enhanced professional role. ARC Approachâ€”The ARC initiative comprises regional meetings, technical assistance, and regulatory improvement grants which enhance HIV serv…	sub-Saharan Africa	effectiveness	mixed methods	Not reported	The ARC approach enhances nursing leadership within the ECSA region, promotes regional south-to-south sharing, and delivers a country-driven model of collaborative learning that advances nursing regulation and practice. The progress of country teams thus far suggests ARC is a successful model for regulation strengthening and capacity building, as well as a novel approach for sustainability and co…	Not reported	Not reported
McDonald, F. S.; Duhigg, L. M.; Arnold, G. K.; Hafer, R. M.; Lipner, R. S.	The American Board of Internal Medicine Maintenance of Certification Examination and State Medical Board Disciplinary Actions: a Population Cohort Study	2018	Journal of general internal medicine	33	8	https://dx.doi.org/10.1007/s11606-018-4376-z	nurse practitioners/APN	Statutory registration/occupational licensing	Continuing competence - CPD	The primary outcome measure was time to disciplinary action assessed in association with whether the physician passed the ABIM IM MOC examination within 10 years of initial certification, adjusted for training, certification, demographic, and regulatory variables including state medical board Continuing Medical Education (CME) requirements.	United States	safety, quality, effectiveness	cohort study	First, this is a population-based cohort study, a strong study design for prognosis of outcomes like disciplinary actions, yet it is an observational study, and thus cannot determine causality. Second, while we did adjust for known and potentially associated variables, it is possible that factors for which we did not account may affect the risk of disciplinary actions. For example, our study may …	Passing a periodic assessment of medical knowledge is associated with decreased state medical board disciplinary actions, an important quality outcome of relevance to patients and the profession. This study provides important evidence to support the concept that passing a periodic assessment of medical knowledge among practicing physicians is associated with enhancing the quality of healthcare.	Not reported	Yes - declared
McGrath, R. E.	Prescriptive authority for psychologists	2010	Annual Review of Clinical Psychology	6		10.1146/annurev-clinpsy-090209-151448	psychologists	Statutory registration/occupational licensing	Scope of practice regulation	0	United States	capacity of/access to workforce	narrative review	Not reported	1. Efforts to achieve prescriptive authority for psychologists have now been underway for 15 years. 2. Despite appropriate reservations, evaluations of the first prescribing psychologists in the military were consistently positive. 3. Psychologists have identified three levels of involvement in pharmacotherapy, from basic to collaborative to prescriptive authority. 4. Though no states have author…	Not reported	Yes - none
McWhirter, R.	Regulation of unregistered birth workers in Australia: Homebirth and public safety	2018	Women and Birth	31	2	http://dx.doi.org/10.1016/j.wombi.2017.06.023	unregistered health practitioners	Negative licensing	0	An analysis of the regulatory framework and recent cases of unregistered birth workers attending homebirths reveals problems with equitable access to homebirth support, arising from issues with professional indemnity insurance, geography, and poor integration with hospitals and the wider health care system. These problems contribute to women choosing to employ the services of unregistered birth w…	Australia	safety, capacity of/access to workforce, effectiveness, choice	narrative review	Not reported	While negative licensing provides a useful regulatory tool for the prevention of unnecessary deaths through negligent or incompetent care, it also serves to further restrict the birth options available to women at a time when many women already feel that the choices offered by the healthcare system fail to meet their needs. Negative licensing does not address the underlying issues leading women t…	Yes - none	Not reported
Meliala, A.; Hort, K.; Trisnantoro, L.	Addressing the unequal geographic distribution of specialist doctors in Indonesia: The role of the private sector and effectiveness of current regulations	2013	Social Science and Medicine	82		10.1016/j.socscimed.2013.01.029	medical practitioners	Statutory registration/occupational licensing	Workforce shortages, areas of need	0	Indonesia	safety, capability of/access to services, effectiveness	mixed methods	Not reported	Despite various regulatory and financial incentive programs, inequitable distribution of specialist doctors persists in Indonesia, and could potentially compromise efforts to achieve public health goals. Key factors identified as contributing to the problems in distribution are weaknesses in implementing regulations, low levels of government salary, and rising income opportunities from the privat…	Yes	Not reported
Millbank, Jenni	Health practitioner regulation: Has the national law produced national outcomes in serious disciplinary matters?	2019	Federal Law Review	47	4		health practitioners	Statutory registration/occupational licensing	Complaints and discipline	All publicly available Australian tribunal-level decisions concerning complaints of serious misconduct and/or impairment brought against the five most populous regulated health professions (nurses and midwives, doctors, psychologists, pharmacists and dentists) were analysed for the period from 1July 2010 to 30 June 2017. Each case was coded by reference to a typology of misconduct, practitioner c…	Australia	effectiveness, equity	qualitative methods	This is not a study of the prevalence or incidence of kinds of misconduct within the health professions. Rather it is an analysis of how such conduct appears and is responded to in the principal legal for a in which it appearsâ€”the disciplinary tribunal	Major disparities were identified in outcomes across the professions, even when matters concerned the same main head of misconduct, with doctors consistently facing less severe outcomes, especially in lower rates of deregistration. Different levels of legal representation alone were insufficient to account for these disparities. Nor can the â€˜public interest' in access to health services account…	Yes	Yes
Moetsana-Poka, Flavia; Lehana, Tjoetso; Lebaka, Makholu; McCarthy, Carey F	Developing a continuing professional development programme to improve nursing practice in Lesotho	2014	African journal of midwifery and women's health	8	2		nurses and midwives	Statutory registration/occupational licensing	Continuing competence - CPD	Through a seed grant and technical assistance from the African Health Professions Regulatory Collaborative (ARC), national nursing and midwifery leadership collaboratively developed a national CPD framework. The draft CPD framework and logbook were formally vetted with stakeholders during consultative meetings held around the country.	Lesotho	effectiveness	qualitative methods	Not reported	CPD is a healthcare regulatory function that can help improve the quality of care. Countries should address regulatory frameworks to ensure that CPD is a mandatory activity for licensure renewal for all cadres of health workers. Development of a CPD program in Lesotho has created a platform to reconcile nursing practice with the legislative standards governing the workforce. The project has succe…	Not reported	Not reported
Morioka, Y.; Higuchi, N.; Kuroyanagi, T.; Nudeshima, J.	Regulatory organizations for physicians' status and administrative sanctions on physicians: Examining the framework of government administrative systems for physicians in Japan based on a questionnaire survey conducted on 13 national medical associations	2014	Japan Medical Association Journal	57	3		medical practitioners	Statutory registration/occupational licensing	Complaints and discipline, Continuing competence - CPD	0	Japan	effectiveness, safety	survey	Not reported	We conducted a questionnaire survey of the national medical associations of 13 countries, including several major Western countries, on the regulation of physicians' licenses, management of physicians' medical practice status, and administrative sanctioning of physicians, in order to examine the problems in Japan. At present, a large number of physicians in Japan are managed by a small number of …	Not reported	Not reported
Msibi, G.; Nkwanyana, N.; Kuebel, H.	Eswatini Nursing Council Regulatory Reforms: Process towards Entry to Practice Examination	2020	Annals of global health	86	1	https://dx.doi.org/10.5334/aogh.2800	nurses	Statutory registration/occupational licensing	National Licensing Exams	Provision of Quality Care; Information Management Systems; Emergency/Trauma/ Disaster Management; Infection Prevention & Control; Leadership and Management; Ethics/Legal Issues/Professional Conduct; and Prevention/Treatment & Care of HIV, AIDS, TB are the seven competency domains that are measured on a newly developed standardized entry to practice multiple choice examination. Essential clinical …	Eswatini	effectiveness	case study	Not reported	Implementing these standards will ensure that nurses in Eswatini have the appropriate skill set to deliver care to their patients, improve their communities' health, and enable the kingdom to make advances towards universal health coverage and attainment of the sustainable development goals.	Yes	Yes - none
Myers, C. T.; Schaefer, N.; Coudron, A.	Continuing competence assessment and maintenance in occupational therapy: Scoping review with stakeholder consultation	2017	Australian Occupational Therapy Journal	64	6	10.1111/1440-1630.12398	occupational therapists	Statutory registration/occupational licensing	Continuing competence - CPD	While regulatory agencies emphasise public safety and health-care quality, they direct little discussion to the relationship between continuing competence and imple-mentation of evidence-based practices. Continuing competence maintenance activities that may facilitate the translation of evidence-based knowledge to practice could potentially address safety and quality issues while improving patien…	International	effectiveness	systematic/scoping review	Scoping review methodology has inherent limitations. One is that the quality of reviewed research is not evaluated. Dissertations counterbalanced publication bias, but they are considered non-peer-reviewed, so strengths and weaknesses of the research designs were not considered in development of the themes and knowledge gaps. In addition, despite all attempts to avoid missing literature, studies …	This scoping review highlights gaps in research on effective methods and assessment of occupational therapy continuing competence. Findings suggest a need for research on approaches to continuing competence that incorporate the translation of evidence to practice and address the influence of external factors. Regulatory agencies may address the quality of occupational therapy services by incorpor…	Yes	Not reported
Nadareishvili, Ilia; Pkhakadze, Giorgi; Japiashvili, Nato; Lunze, Karsten	Regulatory environment for complementary and alternative medicine in Georgia-a health policy analysis	2021	The International journal of health planning and management			10.1002/hpm.3142	T&CM practitioners	Multiple	0	The several CAM associations we identified have limited capacities for selfâ€regulation. CAM practices are currently not effectively regulated in Georgia, while the government has no expressed intention to develop regulatory frameworks. Georgia's CAM health policy is currently not compliant with WHO and European directives and recommendations. Government, lawmakers, public administration, academ…	Georgia	effectiveness	policy/legal/regulatory analysis	The analysis explores a problem in a changing context. Stakeholders' positions and influence are subject to change over time (possibly causing changes in each other's positions). Results of the qualitative study component represent the insights, interests and positions only of the respondent stakeholders, or in some cases professional associations and organizations they represent and cannot be ge…	This analysis can inform stakeholders on regulatory environment of CAM practice in Georgia. Health policy in Georgia regarding CAM is currently not compliant with WHO and European directives and recommendations. To allow effective policy development, professional organizations (conventional medicine and CAM), academic institutions and governmental bodies should form dedicated stakeholder alliance…	Yes	Yes - none
Nadareishvili, Ilia; Pkhakadze, Giorgi; Tskitishvili, Aleksandre; Bakuradze, Nata; Lunze, Karsten	Georgia's healthcare system and integration of complementary medicine	2019	Complementary Therapies in Medicine	45			T&CM practitioners	Multiple	0	We conducted a qualitative study exploring patient needs and wants by performing in-depth, contextual interviews with patients using CAM. We recruited participants at CAM clinics and collected data until we reached saturation. A thematic analysis involving line by line coding explored perspectives and allowed us to formulate recommendations of CAM integration in Georgia	Georgia	choice, safety, quality, effectiveness	qualitative methods	An important limitation of the study is our purposive sampling focus on experiences, needs and attitudes of CAM users in Georgian local context. Thus, our findings are limited to perspectives of those who have a good insight about the CAM practice in this context; findings apply primarily to our study population. We plan further research to include those less familiar with CAM or who might have r…	Regular Complementary and Alternative Medicine users in this study population in Georgia value the positive physician-patient relationship often found in CAM as they commonly use these settings, contrasting with usual disappointment with the treatment provided by conventional medicine. Patients welcome the integration of CAM and conventional healthcare, emphasizing that CAM coverage by public and…	Not reported	Not reported
National Council of State Boards of Nursing	A Global Profile of Nursing Regulation, Education, and Practice	2020	Journal of Nursing Regulation	10		10.1016/S2155-8256(20)30039-9	nurses and midwives	Statutory registration/occupational licensing	Legislation, governance, regulatory policy & practice	The data and findings are based on data collected while developing the Global Regulatory Atlas. Between November 2017 and February 2019, data were compiled from the following 320 jurisdictions: â¦ 12 Canadian provinces and territories (the Northwest territories and Nunavut share a regulatory body and are treated as a single entity in this profile) â¦ 56 United States (including 50 states, 5 ter…	International	quality, safety	mixed methods	Not reported	The Regulation 2030 Conference identified data, collaboration, and standardization as major thematic requirements that would enable the evolution of nursing regulation. Specifically, participants imagined the harmonization of regulatory processes around the world, including the optimized capture and sharing of data across nations and continents. As a step toward future outcomes, and keeping with …	Not reported	Not reported
Neimeyer, Greg J.; Taylor, Jennifer M.; Orwig, Janet Pippin	Do Continuing Education Mandates Matter? An Exploratory Study of the Relationship Between CE Regulations and Disciplinary Actions	2013	Professional Psychology - Research & Practice	44	2		psychologists	Statutory registration/occupational licensing	Continuing competence - CPD	A nationwide study compared the disciplinary action rates of 92,478 psychologists in jurisdictions that were operating under (a) general CE mandates, (b) specific ethics mandates, and (c) no CE mandates.	United States	quality, safety	cohort study	although the current study provides an exploratory study of the effects of CE mandates on disciplinary action rates, it is not a study of the effects of CE participation, per se, on those action rates. The discrepancy between what psychologists are required to complete, and what they actually complete, is a substantial one, as reflected in the wide range (zero to more than 100 CE credits; M _x000…	Of course, the primary objectives of CE extend well beyond any effects that it might register on professional misconduct. Moreover, the relationship between professional misconduct and professional competence is a complex one, deserving greater conceptual and empirical attention. While continuing education is not designed to prevent misconduct directly, it is designed to maintain currency and com…	No	Not addressed
Nelson, L. S.; Duhigg, L. M.; Arnold, G. K.; Lipner, R. S.; Harvey, A. L.; Reisdorff, E. J.	The Association Between Maintaining American Board of Emergency Medicine Certification and State Medical Board Disciplinary Actions	2019	Journal of Emergency Medicine	57	6	https://dx.doi.org/10.1016/j.jemermed.2019.08.028	medical practitioners	Statutory registration/occupational licensing	Continuing competence - CPD	This investigation was a historical cohort study using Cox regression. Physicians who did not have a lapse in ABEM certification were compared with physicians who had a lapse to determine the risk of disciplinary action. Lapsing was determined at the expiration of the initial certificate. This study included all physicians who obtained initial ABEM certification from 1980â€“2005.	United States	safety, effectiveness	cohort study	First, as an observational, population-based cohort study, there can be no determination of causality. However, the temporality of events was considered in the analysis, meaning that a lapse in certification must have occurred before a disciplinary event. Because the ConCert Examination has the largest impact on whether a physician continues certification, an analysis of performance on the ConCer…	Physicians whose certification lapsed had higher rates of disciplinary actions than physicians whose certifications did not lapse (6.4% vs. 2.5%). ABEM physicians who did not lapse were significantly less likely to be disciplined as physicians who let their certificate lapse (hazard ratio 0.50 [95% confidence interval 0.42â€“0.59]).The absolute incidence of a disciplinary action was low (3.0%) am…	Not addressed	Not addressed
Nordstrom, P. M.; Kwan, J. A.; Wang, M. Z.; Qiu, Z. G.; Cummings, G. G.; Giblin, C.	Internationally educated nurses' competency assessment and registration outcomes	2018	International Journal of Migration Health and Social Care	14	3	10.1108/ijmhsc-07-2017-0029	nurses - internationally educated	Statutory registration/occupational licensing	Competency assessment	This is a secondary statistical analysis of a subset of IEN application data from a previous study in combination with assessment data from an additional database. Application data between 2008 and 2011 were analyzed using univariate/bivariate analyses and regression models to explore the relationship of performance in the assessment process and outcomes of the registration process	Canada	effectiveness	quantitative	Data were extracted from two active databases not designed for research purposes. Further, the databases were designed for administrative purposes in two separate organizations. While data were thoroughly reviewed and cleaned, variations in data entry may exist. Many IENs were actively engaged in the registration process at the point of data extraction, thus, it is possible that they have subsequ…	Findings from this study provide an enhanced understanding of SEC assessment competencies in relation to IEN application characteristics and broader registration process outcomes. The goal of analyzing the performance of this peak period of past IEN applicants was to inform SEC assessment processes and decisions related to registration eligibility and support fair registration decision processes …	Yes	Not reported
Nove, Andrea; Pairman, Sally; Bohle, Leah F.; Garg, Shantanu; Moyo, Nester T.; Michel-Schuldt, Michaela; Hoffmann, Axel; Castro, Gonçalo	The development of a global Midwifery Education Accreditation Programme	2018	Global Health Action	11	1	10.1080/16549716.2018.1489604	midwives	Statutory registration/occupational licensing	Accreditation of training programs	A review of relevant global, regional and national standards and tools informed the development of a set of assessment criteria (which was validated during an international consultation exercise) and a process for applying these criteria to midwifery schools. The process was pilot tested in two countries: Comoros and Trinidad and Tobago.	International	effectiveness	qualitative methods	Not reported	The ICM MEAP aims to bring about increased capacity for the provision of high-quality midwifery education and thus improved quality of midwifery care, via improved accountability for the quality of midwifery education. A pilot test in two countries has demonstrated that the process is appropriate for midwifery education institutions in different contexts. Funding is now being sought by ICM to sca…	Yes	Yes - none
O'Meara, P.; Wingrove, G.; McKeage, M.	Self-regulation and medical direction: Conflicted approaches to monitoring and improving the quality of clinical care in paramedic services	2018	International Journal of Health Governance	23	3	10.1108/ijhg-02-2018-0006	paramedics/EMT	Multiple	regulatory models	0	United States, Canada	quality, effectiveness	case study	Not reported	While paramedic roles and scopes of practice are expanding in both depth and breadth, fragmentation and inadequate resourcing for paramedicine makes any system changes challenging (Freeman et al., 2008). In Canada, where there is less fragmentation and strong paramedic leadership, the push towards self-regulation is advancing in a number of provinces despite opposition from some stakeholders and …	Not reported	Not reported
Odell, E.; Kippenbrock, T.; Buron, W.; Narcisse, M. R.	Gaps in the primary care of rural and underserved populations: the impact of nurse practitioners in four Mississippi Delta states	2013	Journal of the American Association of Nurse Practitioners	25	12	https://dx.doi.org/10.1111/1745-7599.12023	nurse practitioners/APN	Statutory registration/occupational licensing	Scope of practice regulation	0	United States	capacity of/access to workforce, equity	mixed methods	The limitations of the study are as follows. The results were based on a prospective cohort sampling instead of a random sampling, and the survey response rate was poor. However, Groves (2006) reported there is little empirical support for the notion that low response rate on surveys produce high nonresponse bias; therefore, there were no further attempts to contact the non responders to ascertai…	Foreseeing no changes in the population distribution or the general health of the Delta citizens, it is imperative that APNs accept the challenge and fill the gaps of the PCP shortage. With educational curricula changes and appropriate legislative support, APNs can position themselves to meet the needs of their patients, families, and communities. APNs are an integral part of the healthcare syste…	Yes	Not reported
Oleck, L. G.; Retano, A.; Tebaldi, C.; McGuinness, T. M.; Weiss, S.; Carbray, J.; Rodgers, L.; Donelson, E. E.; Ashton, L. L.; Koehn, D.; McCoy, P.	Advanced practice psychiatric nurses legislative update: State of the states, 2010	2011	Journal of the American Psychiatric Nurses Association	17	2	http://dx.doi.org/10.1177/1078390311402331	nurse practitioners/APN	Statutory registration/occupational licensing	Scope of practice regulation	Specific attention is given to independent versus collaborative practice regulations, titling, and prescriptive authority. There is review of contemporary issues and focus on scope and standards of practice, workforce data, certification, and advanced practice regulatory models.	United States	Capacity of/access to workforce, effectiveness	policy/legal/regulatory analysis	Not reported	Psychiatric nursing has made tremendous progress as a profession, allowing us to better serve people with mental health needs. We must recognize our accomplishments, as each success is usually hard-won by our colleagues. A brief list of accomplishments since 2005 include the following: â€¢ All states and the District of Columbia now allow PMHNPs to prescribe an increase in states providing PMHCNS…	Yes - none	Yes - none
Osborne, K.	Regulation of Prescriptive Authority for Certified Nurse-Midwives and Certified Midwives: 2015 National Overview	2015	Journal of Midwifery and Women's Health	60	5	http://dx.doi.org/10.1111/jmwh.12368	nurses and midwives	Statutory registration/occupational licensing	Scope of practice regulation	The process of updating this overview of regulations relative to prescriptive authority for CNMs/CMs began with an in-depth review of statute and administrative rules for all 50 United States and the District of Columbia. From May 10, 2015 through June 14, 2015, data were collected from state statutes and administrative rules written specifically for the regulation of CNMs/CMs in order to identif…	United States	capacity of/access to workforce, effectiveness	policy/legal/regulatory analysis	Not reported	CNMs/CMs are primary care providers for women across the lifespan and as such must be able to provide all of the essential components of primary care, which include prescribing medications when necessary in the course of treatment. In addition to presenting barriers to practice for midwives, regulatory requirements that place restrictions on a midwife's ability to prescribe medications also limit…	Not reported	Yes - declared
Otaki, J.; Nagata-Kobayashi, S.; Takayashiki, A.; Ono, M.; Fukushi, M.; Matsumura, S.	The most requested factors in clinical skills exams for evaluating novice physicians: an internet-based survey of the general public in Japan	2013	BMC medical education	13		https://dx.doi.org/10.1186/1472-6920-13-74	medical practitioners	Statutory registration/occupational licensing	National Licensing Exams	Within the last 20 years, clinical skills tests have been added to the national medical licensure examinations in Canada, the U.S., Korea and Switzerland. Similarly, adding a clinical skills test to the Japanese national medical licensure examination should also be considered to meet demand in order to assure novice physicians' clinical competence under the Medical Practitioners Act. Japanese gov…	Japan	effectiveness	survey	First, there was a possibility of selection bias because it was an internet-based survey. However, 79.3% of the public in 2006 [9] were internet users in Japan, and the ages of the present respondents were representative of the Japanese population. Second, our questionnaire did not provide any detailed information regarding the cost of a clinical skills test, because we could not obtain estimated…	The present study revealed a strong demand among the public to add a clinical skills test to the Japanese national medical licensure examination. Although the components of professional licensure examinations should depend not only on public demand but also on professional opinion, most of the respondents in this study strongly desired novice physicians to have a certain level of basic communicat…	Yes	Yes - none
Oywer, Elizabeth; Ochieno, Fredrick; Omiah, Fredrick; Magothe, Eva	Decentralisation of Nursing Council of Kenya services	2014	African journal of midwifery and women's health	8	Sup2	10.12968/ajmw.2014.8.Sup2.20	nurses and midwives	Statutory registration/occupational licensing	Other: Decentralisation of administration	With expertise and support from key stakeholders, Nursing Council of Kenya mobilised resources, trained and deployed zonal coordinators, equipped facilities with the necessary resources for launching of services, and created tools for information dissemination and future department evaluations.	Other: Kenya	Other: Efficiency	Other: Case study	Not reported	Effective health professional regulation requires a multi-disciplinary and multi-sectorial approach to ensure client access to efficient and cost effective services. In order to strengthen regulatory services through decentralisation, in-country, regional, and global partnerships should be utilised to ensure optimal knowledge and experience for such projects. Partnership between the regulatory bo…	Yes	Not reported
Palatchie, B.; Beban, A.; Andersen, B.	The myth of medical multiculturalism: how social closure marginalises traditional Chinese medicine in New Zealand	2021	Health Sociol Rev			10.1080/14461242.2021.1987955	T&CM practitioners	Statutory registration/occupational licensing	Scope of licensing scheme	Data were obtained through semi-structured interviews with five TCM practitioners located in Auckland, NZ, and a document analysis of submissions to the MoH regarding TCM regulation. An inductive interpretivist approach through qualitative interviews was selected on the basis that it would best complement the exploratory nature of this research and would illuminate the tensions between TCM and bi…	New Zealand	choice, effectiveness, capacity of/access to workforce	mixed methods	While our sample size is limited to only 5 participants, the interviews generated rich data from TCM practitioners' voices, providing insights into current debates on CAM.	Biomedicine has maintained dominance as NZ's primary medical system in part through the reproduction of discourses around public safety. Public safety discourses argue that scientific evidence obtained from RCT's are required to prove the safety and efficacy of medical treatments. Both material and symbolic resources feed into the discourse of public safety. Material resources are best understood…	Yes - none	Yes - none
Panteli, D.; Maier, C. B.	Regulating the health workforce in Europe: implications of the COVID-19 pandemic	2021	Human Resources for Health [Electronic Resource]	19	1	https://dx.doi.org/10.1186/s12960-021-00624-w	medical practitioners, nurses	Multiple	Portability/mobility	There is substantial variability of country-level practices on workforce regulation in Europe; this reflects the reality that countries are generally free to decide the extent and type of regulatory mechanisms they want to apply to the health professions. These span command and control, meta-regulation, self-regulation, and market mechanisms. The chosen constellation usually relates to the comple…	European Union	portability/mobility, capacity of/access to workforce, effectiveness	commentary/opinion	Not reported	The variability of requirements for continued education and professional development for both physicians and nurses can hamper cross-country movement for temporary and long-term professional mobility. Collaborative initiatives at European level, such as the accreditation of courses by the EACCME, should be strengthened and expanded. Considering the lack of evidence on the effectiveness of differe…	Yes - none	Yes - none
Papinaho, Oili; HÃ¤ggmanâ€Laitila, Arja; Liedenpohja, Annaâ€Maija; Kangasniemi, Mari	Integrative review of studies about nurses who have been disciplined by their professional regulatory bodies	2019	Journal of Nursing Management (John Wiley & Sons, Inc.)	27	8	10.1111/jonm.12883	nurses	Statutory registration/occupational licensing	Complaints and discipline	Our research questions were: 1. What methods were used in previous studies about to research nurses who had been disciplined? 2. What characteristics were reported with regard to nurses who had been disciplined? 3. What reasons for taking disciplinary action against nurses have been reported? 4. What kinds of disciplinary action against nurses have been reported?	International	safety, quality, effectiveness	systematic review	The limitations of this study were related to the search strategy. Despite the broad search limitations and the fact that we consulted an information specialist, we may have missed other studies with relevant findings. The combination of diverse study designs and the methodologies of the included studies and the use of manual searches strengthened the comprehensiveness of this review and might ha…	This review described published studies about nurses who had been disciplined by their professional regulators and found that the literature was limited and fragmented in this area. There were variations in the concepts of discipline, and these could partially be explained by national differences in nursing registers, the data used and the legislation and nursing standards in operation. However, …	Yes	Not reported
Park, J. E.; Yi, J.; Kwon, O.	Twenty years of traditional and complementary medicine regulation and its impact in Malaysia: achievements and policy lessons	2022	BMC Health Services Research	22	1	https://doi.org/10.1186/s12913-022-07497-2	T&CM practitioners	Statutory registration/occupational licensing	0	0	Malaysia	effectiveness, capacity of/access to workforce	case study	The current study dealt with the unique case of Malaysiaâ€”in progressâ€”that integrates various modalities of T&CM in a country. Accordingly, few scientific studies have not been conducted yet, and many of the data in the analysis were sourced from government documents. In addition, as data in the study were analyzed from a descriptive perspective without setting a specific hypothesis, further s…	The MG faces T&CM policy challenges that are shared globally, particularly in ASEAN countries. Nevertheless, Malaysia is an uncommon country in that it has institutionalized multiple forms of T&CM to a considerable extent, not only administratively and legally, but also socially. It places higher policy priority on the quality and safety of T&CM, and aims to achieve its goal by professionalizing …	Yes	Yes - none
Park, J.; Han, X.; Pittman, P.	Does expanded state scope of practice for nurse practitioners and physician assistants increase primary care utilization in community health centers?	2020	Journal of the American Association of Nurse Practitioners	32	6	10.1097/JXX.0000000000000263	Other: nurse practitioners, physician assistants and primary care physicians	Statutory registration/occupational licensing	Other: scope of practice	We conducted a difference-in-differences approach using the Uniform Data System for 739 CHCs from 2009to 2015. During our study period, 12 states liberalized NP SOP laws and 14 states changed their PA SOP regulations. The number of visits per full-time equivalent clinician (NP, PA, and PCP) per year was the outcome of interest and was linked to the degree of state SOP restriction for NPs and PAs …	United States	Capacity of/access to workforce	Other: quantitative	s. One of the limitations is that there is a lack of information about wages, so any effect due to wage differences is unknown. Second, although we used a DD approach, the observational nature of this study limits the ability to draw causal conclusion on changing SOP and CHC outcomes. Third, because UDS data were reported at the CHC grantee level, we were only able to observe the aggregate change…	Granting independent practice and prescriptive authority for NPs resulted in statistically significant increases in NP visits, and decreases in both PA and PCP visits, for those CHCs with a high proportion of NPs and PAs along with the increased provision of support staff. PA SOP liberalization had no statistically significant effect on PA visits. As the NP and PA workforce continues to grow, and…	Yes	Yes - no conflicts of interest
Park, YL; Canaway, R	Integrating traditional and complementary medicine with national healthcare systems for universal health coverage in Asia and the Western Pacific	2019	Health Systems & Reform	5	1		T&CM practitioners	Multiple	Integration of T&CM	0	Asia and Western Pacific	choice, capacity of/access to workforce, effectiveness	policy/legal/regulatory analysis	Not reported	In the short and mid-term, based on access to qualified and competent T&CM practitioners and safe products, redesigning health service delivery to meet people's needs will be important to improve healthcare system capacity and efficiency. The actions to meet needs at individual and population levels can furthermore improve healthcare system equity. Resources to undertake robust health services re…	Not reported	Yes - none
Parker, M. H.	Normative lessons: codes of conduct, self-regulation and the law	2010	Medical Journal of Australia	192	11		medical practitioners	Statutory registration/occupational licensing	Legislation	The advent of national registration of doctors allowed the development, by the Australian Medical Council (AMC), of Good medical practice: a code of conduct for doctors in Australia during 2008 and 2009. The AMC Code will provide standards against which complaints about doctors to the new Medical Board of Australia (MBA).	Australia	0	policy/legal/regulatory analysis	Not reported	Good medical practice: a code of conduct for doctors in Australia provides uniform standards to be applied in relation to complaints about doctors to the new Medical Board of Australia. â€¢ The draft Code was criticised for being prescriptive. The final Code employs apparently less authoritative wording than the draft Code, but the implicit obligations it contains are no less prescriptive. â€¢ Al…	Not reported	Yes - none
Parran, T. V., Jr.; Pisman, A. R.; Youngner, S. J.; Levine, S. B.	Evolution of a remedial CME course in professionalism: addressing learner needs, developing content, and evaluating outcomes	2013	Journal of Continuing Education in the Health Professions	33	3	https://dx.doi.org/10.1002/chp.21182	medical practitioners	Statutory registration/occupational licensing	Continuing competence - CPD	Scant information is available about the nature of the professional violations resulting in referral of physicians for remedial continuing medical education (CME). The CME program at Case Western Reserve University (CWRU) School of Medicine has developed the Intensive Course in Medical Ethics, Boundaries, and Professionalism (medical ethics course) for physician referrals due to ethical breaches.…	United States	safety, effectiveness	cohort study	This report is a single group pre/post design of 358 physicians who have participated in a specific remedial CME course and may therefore contain sources of bias. Data are dependent on which participant referral agencies refer to this course as opposed to other remedial offerings, so caution must be used when generalizing reasons for referral to remedial CME programs. In addition, the nature of e…	There are several areas of future study and education suggested by this article. One important area is the continued improvement of this remedial course. Based on overwhelmingly positive feedback from course participants regarding the use of the objectively structured clinical examination (OSCE) in other CWRU intensive courses, an 8- station OSCE was piloted in February 2013 in the medical ethics…	Not reported	Yes - none
Patel, E. Y.; Petermann, V.; Mark, B. A.	Does State-Level Nurse Practitioner Scope-of-Practice Policy Affect Access to Care?	2019	Western Journal of Nursing Research	41	4	https://dx.doi.org/10.1177/0193945918795168	nurse practitioners/APN	Statutory registration/occupational licensing	Scope of practice regulation	Although multiple studies have demonstrated NPs' ability to provide high-quality care, a greater understanding of the relationship between varying NP SOP policies and access to care is needed to substantiate policy efforts aimed at removing or maintaining restrictive NP SOP policies. To date, the only systematic review that examines the effect of NP SOP policy on various aspects of care, includin…	United States	capacity of/access to workforce	systematic review	This review is limited by lack of inclusion of the so-called â€œgreyâ€ literature and lack of assessment of patient health outcomes. Although we found relevant white papers, dissertations, or reports from organizations such as Westat and The RAND Corporation that contained informative data on the relationship between NP SOP and access, we did not include these sources because they were not publi…	In conclusion, the results of the review provide preliminary evidence that NP SOP policy is associated with select aspects of access to care, but warrant further investigation of these relationships. Additional evidence is required to assess the relationship between NP SOP policy and the characteristics of the population-at-risk and consumer satisfaction with care. This positive association betwe…	Yes	Yes - none
Peabody, M. R.; Young, A.; Peterson, L. E.; O'Neill, T. R.; Pei, X.; Arnhart, K.; Chaudhry, H. J.; Puffer, J. C.	The Relationship Between Board Certification and Disciplinary Actions Against Board-Eligible Family Physicians	2019	Academic medicine	94	6	https://dx.doi.org/10.1097/ACM.0000000000002650	medical practitioners	Statutory registration/occupational licensing	Complaints and discipline	Three datasets were merged and a series of logistic regressions were conducted examining the relationship between certification status and disciplinary actions when adjusting for covariates. Data were available from 1976 to 2017. Predictor variables were gender, age, medical training degree type, medical school location, and the severity of the action. Results Of the family physicians in this sam…	United States	safety, effectiveness	cohort study	We eliminated osteopathic physicians listed in the AMA file who were not in the ABFM dataset to ensure that those who were included were eligible for ABFM certification. It is possible that through this approach we eliminated osteopathic physicians who were AOA certified or, alternately, those who did not have either American Board of Medical Specialties member board or AOA certification. Our eli…	Receiving a disciplinary action against a medical license from a state medical board is an uncommon event. Family physicians who had ever been certified by the ABFM were less likely to ever receive a disciplinary action. If a physician did receive a disciplinary action, the most severe actions were associated with decreased odds of being board certified at the time of the action. Actions categori…	Yes - none	Yes - none
Pegalis, S. E.; Bal, B. S.	Closed medical negligence claims can drive patient safety and reduce litigation	2012	Clinical Orthopaedics & Related Research	470	5	https://dx.doi.org/10.1007/s11999-012-2308-5	medical practitioners	Statutory registration/occupational licensing	Complaints and discipline	closed claims related to medical negligence	United States	safety, effectiveness	mixed methods	We identified a number of literature limitations and some limitations related to the literature search itself. First, other medical societies may have developed patient safety guidelines from closed claims data analysis, but validation of such guidelines may be lacking, either as a result of a short duration since such guidelines were implemented or other reasons. Accordingly, although our search…	Although it is claimed that the shortcomings of our civil justice system have led to a crisis in medical liability [32], reform of the tort system is not the only means of decreasing litigation incidence and costs. We have presented a contrasting view that some readers will approach with skepticism. Physicians manage patients based on intuitive and logical premises. It is possible to address the …	Not reported	Yes - none
Penaloza, Blanca; Pantoja, Tomas; Bastias, Gabriel; Herrera, Cristian A.; Rada, Gabriel	Interventions to reduce emigration of health care professionals from low- and middle-income countries	2014	Cochrane Database of Systematic Reviews		10		health practitioners	Multiple	Portability/mobility	The emigration of skilled professionals from low- and middle-income countries (LMICs) to high-income countries (HICs) is a general phenomenon but poses particular challenges in health care, where it contributes to human resource shortages in the health systems of poorer countries. However, little is known about the effects of strategies to help regulate this movement. Only one study was included.…	International	portability/mobility	systematic review	This review did not formally explore publication bias because of the limited number of studies included. However the comprehensiveness of the search strategy makes it is unlikely that eligible studies were missed.	There is an important gap in knowledge about the effectiveness of policy interventions in either HICs or LMICs that could regulate positively the movement of health professionals from LMICs. The only evidence found was from an intervention in a HIC that increased the movement of health professionals from a LMIC. New initiatives to improve records on the migration of health professionals from LMIC…	Yes	Yes - none
Penazzato, M.; Davies, M. A.; Apollo, T.; Negussie, E.; Ford, N.	Task shifting for the delivery of pediatric antiretroviral treatment: a systematic review	2014	Journal of Acquired Immune Deficiency Syndromes	65	4	10.1097/QAI.0000000000000024	non-medical practitioners	Multiple	Task shifting, supervision/delegation, scope of practice	Pediatric antiretroviral treatment coverage in resource limited settings continues to lag behind adults. Task shifting is an effective approach broadly used for adults, which some countries have also adopted for children, but implementation is limited by lack of confidence and skills among nonspecialist staff.	International	safety, capacity of/access to workforce, effectiveness	systematic review	This review includes data from a range of countries and settings, which lends support to the generalizability of findings, at least within southern Africa, but also means that outcomes are combined from a range of different service models, resulting in substantial heterogeneity. Notably, outcomes are likely to be influenced by changes in differing patient characteristics and evolutions in guideli…	Our review suggests that task shifting of ART care can result in outcomes comparable to routine physician care, and this approach should be considered as part of a strategy to scale-up pediatric treatment. Specialist care will remain important for management of sick patients and complicated cases. Further qualitative research is needed to inform optimal implementation of task shifting for pediatr…	Yes	Yes - none
Penner, Jacklyn D.; Snively, Amanda; Packham, Tara L.; Henderson, Jennifer; Principi, Elaine; Malstrom, Brooke	Viewpoints of the Occupational Therapist Assistantâ€“Physiotherapist Assistant Role on Inter-Professional Teams: A Mixed-Methods Study	2020	Physiotherapy Canada	72	4	10.3138/ptc-2019-0011	occupational therapist assistant and physiotherapist assistant	No occupational regulation	scope of practice regulation - delegation/supervision	In this explanatory sequential design mixed-methods study, we first surveyed rehabilitation personnel, then held focus groups at a large urban health care organization. Statistical and thematic analysis was conducted to combine the findings from both data sources. Results: A total of 89 therapists and assistants completed surveys; 30 also contributed to four focus groups. Five themes were develop…	Canada	quality, capability	mixed methods	First, all members of the research team had deep connections to the sampling context, and this privileged â€œinsiderâ€ status may have narrowed our perspectives. Second, our survey had a low response rate (24%) and may reflect sample bias; we cannot know whether we fully captured the spectrum of perceptions. Third, we ran four focus groups using core sets of questions, but there was a natural va…	Our findings describe the implementation of the assistant role in inter-professional teams; they include its valued contributions and diverse practice duties but also a lack of structured models of supervision and accountability. Therapists and assistants share an ongoing need for training to enable them to practise within the full scope of their roles while operating within role boundaries to fa…	Not reported	Yes - none
Perloff, Jennifer; Clarke, Sean; DesRoches, Catherine M.; O'Reilly-Jacob, Monica; Buerhaus, Peter	Association of state-level restrictions in nurse practitioner scope of practice with the quality of primary care provided to Medicare beneficiaries	2019	Medical Care Research and Review	76	5	http://dx.doi.org/10.1177/1077558717732402	nurse practitioners/APN	Statutory registration/occupational licensing	Scope of practice regulation	This study extends current research by making three new contributions. First, we use national data to compare quality of NP-provided primary care in states with a range of different SoP regulations. Second, we use 15 quality measures across four domains of primary care that allow us to assess the impact of SoP on quality that could otherwise be masked by using a small number of measures or a sing…	United States	quality, capacity of/access to workforce	cohort study	Results from our study should be interpreted in light of well-known limitations of using claims data for measuring quality of care (Lezzoni, 1997). Claims data do not allow for measurement of other factors affecting the delivery of primary care, including geographic access, language, culture, patient education, care coordination, and organizational and clinician characteristics (DesRoches et al.,…	State regulations restricting NP SoP do not improve the quality of care. SoP laws and regulations are more likely to be related to physicians' economic interests. Driven by regulations and policies that limit the practice of NPs who, depending on circumstances, might act as an economic substitute for their labor, and by requiring NPs to be supervised by members of their own profession, physicians…	Yes	Yes - none
Peterson, Brenton D; Pandya, Sonal S; Leblang, David	Doctors with borders: occupational licensing as an implicit barrier to high skill migration	2014	Public Choice	160	1		medical practitioners	Statutory registration/occupational licensing	Entry to practice standards	over the 1973â€“2010 period states with greater physician control over licensure requirements imposed more stringent requirements for migrant physician licensure	United States	capacity of/access to workforce	policy/legal/regulatory analysis	0	This article advances research on the political economy of immigration and high-lights an overlooked dimension of international economic integration: regulatory rent-seeking as a barrier to the cross-national mobility of human capital, and the public policy implications of such barriers.	yes	not reported
Peyman, A.; Nayeri, N. D.; Bandboni, M. E.; Moghadam, Z. B.	Legal complaints about midwives and the impact on the profession	2019	Nursing Ethics	26	1	https://dx.doi.org/10.1177/0969733016689816	midwives	Statutory registration/occupational licensing	Complaints and discipline	This qualitative study was the first of its type in Iran. Data were collected through in-depth semi-structured interviews with 14 midwives working in different cities across the country. The participants were selected using a purposive sampling method. Interviews were transcribed verbatim and analyzed following a qualitative content analysis approach. Written text was then coded, and themes were …	Iran	quality, safety	qualitative methods	The representative was a self-selected group of midwives who felt able to talk about their litigation experiences. On the other hand, there were midwives who were not willing to talk about their problems as they feared of expressing their opinions or ended up with no hope for reforming-related rules and attaining managers' support. As a consequence, our study might not capture the whole range of …	The experience of patients' complaint to legal authorities against midwives was described, by participants, as a painful experience. Lack of midwives' knowledge about professional rules and litigation process created many problems for them and could negatively affect their practice and the society's attitude toward midwifery. Thus, we suggest that in order to prevent such problems, midwives and m…	Yes - none	Yes - none
Phillips, Susanne J.	32nd Annual APRN Legislative Update: Improving access to high-quality, safe, and effective healthcare	2020	Nurse Practitioner	45	1	10.1097/01.NPR.0000615560.11798.5f	nurse practitioners/APN	Statutory registration/occupational licensing	Scope of practice regulation	0	United States	capacity of/access to workforce, safety	policy/legal/regulatory analysis	Not reported	Advocates for improving patient safety and access to high-quality healthcare were exceedingly active in the 2018â€“2019 legislative sessions, enacting new or amended laws and adopting regulations pertaining to APRN practice authority, reimbursement, and prescriptive authority in 25 states. This year, states have again placed an emphasis on enacting policy focused on the national opioid crisis. AP…	Not reported	Not reported
Phipps, Denham L.; Noyce, Peter R.; Walshe, Kieran; Parker, Dianne; Ashcroft, Darren M.	Risk-based regulation of healthcare professionals: What are the implications for pharmacists?	2011	Health, Risk & Society	13	3	10.1080/13698575.2011.558624	pharmacists	Statutory registration/occupational licensing	Continuing competence - CPD	Risk based regulation-revalidation Covers: - Defining and operationalising risk - Approaches for assessing risk - Integrating risk assessment into regulation and revalidation	United Kingdom	safety, capability	narrative review	Not reported	This review has explored the issues raised by Lloyd-Bostock and Hutter, and in doing so has set an agenda for further work on risk assessment in pharmacy, which is summarised in Figure 1. First, there is a need to develop an understanding of what is meant by â€˜risk' in the context of pharmacy practice. In addressing this issue, it should be recognised that pharmacy is a â€˜socio-technical' activ…	Yes	Not reported
Phoenix, B. J.; Chapman, S. A.	Effect of state regulatory environments on advanced psychiatric nursing practice	2020	Archives of Psychiatric Nursing	34	5	https://dx.doi.org/10.1016/j.apnu.2020.07.001	nurse practitioners/APN	Statutory registration/occupational licensing	Scope of practice regulation	This paper will provide an overview of regulatory changes for advanced practice registered nurses (APRN) that have been enacted to allow APRNs to practice at the top of their scope. We will then focus specifically on how local, state and federal regulation, as well as agency policies, affect the practice of Psychiatric-Mental Health APRNs (PMH-APRN), synthesizing insights from the broader literat…	United States	access to services, cost effective care	mixed methods	Not reported	In summary, multiple studies show that APRN practice is safe, effective, and acceptable to patients. There is no evidence to support the need for physician supervision as legislated under the confusing and inconsistent set of regulations across states. Research demonstrates that APRN full practice authority increases access to health care services and helps contain costs. For PMH-APRNs to make th…	Yes	Not reported
Pokladnikova, J.; Telec, I.	Provision of complementary and alternative medicine: Compliance with the health professional requirements	2020	Health Policy	124	3	https://dx.doi.org/10.1016/j.healthpol.2020.01.009	T&CM practitioners	Self-regulation/voluntary certification	0	In total, 100 CAM modalities most commonly used in the Czech Republic were selected for evaluation and added with other modalities based on the expert opinion. Internet searches were conducted on search engines which are most popular in the Czech Republic between December 2016 and April 2017, using the names of selected CAM modalities and other relevant keywords (courses, therapists, association,…	Czech Republic	safety, quality, capacity of/access to workforce, choice	mixed methods	Not reported	There is a lack of monitoring and regulation of CAM providers and monitoring of the safety of CAM practices based on criteria for health care providers for most of CAM providers. The Czech Republic healthcare system has yet to make steps toward integrative medicine. Information and expertise sharing among EU member states on CAM policy implementation would be desirable in order to strengthen the …	Yes	Yes - none
Price, D. W.; Biernacki, H.; Nora, L. M.	Can Maintenance of Certification Work? Associations of MOC and Improvements in Physicians' Knowledge and Practice	2018	Academic medicine	93	12	https://dx.doi.org/10.1097/ACM.0000000000002338	medical practitioners	Statutory registration/occupational licensing	Continuing competence - CPD	The authors conducted a narrative review of studies identified by searching PubMed and Web of Science for English language articles from the United States published between 2000 and May 2017. To be included, articles had to examine the relationship of MOC to physician knowledge, clinical practice processes, or patient care outcomes. The initial search yielded 811 articles. After two rounds of rev…	United States	safety, quality, capability	systematic review	Several limitations of this review should be noted. First, we did not conduct a systematic review of the literature. Given the complexity of MOC, our intent was not to reach a singular conclusion or quantitative estimate of MOC's effectiveness. Rather, we sought to identify cases that demonstrate where continuing certification can be related to positive outcomes in physician development, clinical…	In this review, we highlighted a number of studies that reported positive associations of continuing certification and physician and patient outcomes. These studies examined both activities developed by the ABMS Member Boards and activities developed by other entities that the ABMS Boards have approved for MOC credit. These positive use cases show that continuing certification can work and offer …	Yes - none	Yes - none
Price, David; Campbell, Craig; Van Hoof, Thomas J.; ElChamaa, Rima; Jeong, Dahn; Chappell, Kathy; Moore, Don; Olson, Curtis; Danilovich, Natalia; Kitto, Simon	Definitions of Physician Certification Used in the North American Literature: A Scoping Review	2020	Journal of Continuing Education in the Health Professions	40	3	10.1097/CEH.0000000000000312	medical practitioners	Statutory registration/occupational licensing	Continuing competence - CPD	The extent to which the purpose of physician certification is explicitly defined in the research literature is currently unknown. To fill this knowledge gap, we sought to identify the frequency of definitions of physician certification and the frequency in which the purpose of physician certification was described in the North American literature. We then sought to categorize the articulation of …	United States	safety, quality, capability	systematic/scoping review	There may be other published articles not identified by the search criteria and scoping review methodology that contain definitions of certification. Because of time and funding constraints, the search was limited to English-language articles published in United States and Canada. We therefore did not include definitions of physician revalidation that are being considered in other countries such …	Only 14 of 88 articles identified in this scoping review examining conceptualization of certification of North American physicians defined certification, its purpose, or intent. A variety of themes emerged from those articles that did include a definition. Authors of future studies should define certification and describe its purpose(s) at different stages of a physician's career to further schol…	Yes	Yes - none
Price, T.; Archer, J.	UK Policy on Doctor Remediation: Trajectories and Challenges	2017	Journal of Continuing Education in the Health Professions	37	3	https://dx.doi.org/10.1097/CEH.0000000000000167	medical practitioners	Statutory registration/occupational licensing	Complaints and discipline	If remediation is to remain the responsibility of the local employers, advice and assessment services for remediation have to work with local organizations to develop effective remediation programs based on models of best practice. Linking remediation with systems of relicensing can be challenging, especially in situations where a broad system of relicensing is not a sensitive measure of performa…	United Kingdom	effectiveness	narrative review	Not reported	In pursuit of this aim, three policy trajectories have emerged: professionalizing and standardizing remediation provision; linking remediation with other forms of regulation, namely relicensure (known in the UK as medical revalidation); and fostering obligations for doctors to report themselves and others for remediation needs. The operationalization of policy along these trajectories, and the ch…	Not reported	Yes - none
Price, T.; Lynn, N.; Coombes, L.; Roberts, M.; Gale, T.; de Bere, S. R.; Archer, J.	The International Landscape of Medical Licensing Examinations: A Typology Derived From a Systematic Review	2018	International Journal of Health Policy & Management	7	9	https://dx.doi.org/10.15171/ijhpm.2018.32	medical practitioners	Statutory registration/occupational licensing	National Licensing Exams	0	International	effectiveness	systematic review	This study is also limited in that we were only able to gain access to information on 23 of the 49 countries comparable in terms of human development as ranked by the United Nations Development Programme (UNDP). However, given that the 23 countries on which we were able to gather data included the largest healthcare systems in the world's biggest economies, it was a sufficient number to develop a…	The drive towards standardization in medical regulation can be understood as a response to the internationalization of medical training and, more generally, the increasing mobility of the medical workforce in a globalized world. The typology developed here facilitates a comparison across systems and draws out the implications of these systems for workforce planning. Ultimately this gives an insig…	Yes	Not reported
Price, T.; Tredinnick-Rowe, J.; Walshe, K.; Tazzyman, A.; Ferguson, J.; Boyd, A.; Archer, J.; Bryce, M.	Reviving clinical governance? A qualitative study of the impact of professional regulatory reform on clinical governance in healthcare organisations in England	2020	Health Policy	124	4	http://dx.doi.org/10.1016/j.healthpol.2020.01.004	medical practitioners	Statutory registration/occupational licensing	Continuing competence - CPD	Thematic analysis of interviews with 62 senior clinicians and non-clinicians in management or senior administrative roles, from a range of healthcare organisations in England.	United Kingdom	quality, safety, capability, effectiveness	mixed methods	Not reported	The implementation of medical revalidation in England shows a major reform to professional regulation, through a system of relicensing, has developed a higher degree of accountability for clinical performance within healthcare organisations. Our study was limited to the extent that we interviewed only those involved with implementing revalidation, and a wider perspective might have given a cleare…	Yes	Yes - none
Pugh, Dale	A fine line: the role of personal and professional vulnerability in allegations of unprofessional conduct	2011	Journal of Nursing Law	14	1	10.1891/1073-7472.14.1.21	nurses	Statutory registration/occupational licensing	Complaints and discipline	The sample consisted of nurses who had been the subject of a report to a NRA in any Australian state or territory. Participants in this study were reported to a NRA for an allegation of unprofessional conduct based on an alleged breach of, or failure to meet a nursing practice standard. A summary of the allegations are available in Pugh (2009).At the time of the study, participants could have bee…	Australia	safety, quality, capability, effectiveness	qualitative methods	Not reported	Every nursing encounter provides the potential for harm. Most nursing practice occurs with more than reasonable level of care. Sometimes, however, the complexity and human dynamics of the clinical situation and practice context, the challenges of health care systems and workforces issues, and the fallibility of human thinking can conspire against even the most experienced and conscientious nurse.…	Not reported	Not reported
Pulcini, J.; Jelic, M.; Gul, R.; Loke, A. Y.	An international survey on advanced practice nursing education, practice, and regulation	2010	Journal of Nursing Scholarship	42	1	http://dx.doi.org/10.1111/j.1547-5069.2009.01322.x	nurse practitioners/APN	Statutory registration/occupational licensing	Scope of practice regulation	A cross-sectional, descriptive Web-based survey sent in February and March 2008 to a total of 174 key informants and active members of the International Nurse Practitioner-Advanced Practice Nursing Network of the International Council of Nurses.	International	capacity of/access to workforce	survey	Increasing Participant Response Rates While the researchers were pleased to get 32 countries to respond to the survey, in some items, a small number of participants responded. As a result of the pilot survey, measures were taken to increase the item response rates by adding options such as â€œI do not knowâ€ or â€œnot applicableâ€ for certain questions. Also, this Web survey was constructed to …	Interest in the NP-APN role has been gaining ground worldwide. This study presents a snapshot of education, practice, and regulation for NPAPNs as they develop their unique role in delivering health care in various countries. This survey captures a formative stage in the development of the NP-APN role globally. NP-APNs represent a sleeping giant for healthcare systems worldwide, particularly in d…	Not reported	Not reported
[truncated: 98 more rows]

## Sheet: Grey Literature Sources
Authors	Year	Document Title	Document Hyperlink	Population	Intervention	If statutory registration	Context	Country	Outcome
Abarcar, Paolo; Theoharides, Caroline	2021	Medical Worker Migration and Origin-Country Human Capital: Evidence from U.S. Visa Policy	2021 Abarcar & Theoharides - Medical worker migration and origin-country human capital - evidence from US visa policy	nurses and midwives	Statutory registration/occupational licensing	Standard setting - entry to practice	Country - Common law	United States	Portability/mobility
ACSQHC	2015	Credentialing health practitioners and defining their scope of clinical practice: A guide for managers and practitioners	2015 Credentialing health practitioners and defining their scope of clinical practice	other/mixed	Other regulatory systems		Country - Common law	Australia
[truncated: 424 more rows]
